# Supplementary material for: Promising Metabolite Profiles in the Plasma and CSF of Early Clinical Parkinson's Disease
Source: Front Aging Neurosci. 2018 Mar 5;10:51. doi: 10.3389/fnagi.2018.00051 (PMC5844983; doi:10.3389/fnagi.2018.00051)
Supplement: Supplementary Table 1 — PD_Metabolome. List of identified putative metabolites from untargeted profiling in PD plasma (Sheet plasma) and PD CSF (Sheet CSF) (*.xlsx file). [file DataSheet2.xlsx]

## Sheet: Plasma
																	PD	PD	PD	control	control	PD	control	control	PD	control	PD	PD	control	control	PD	PD	control	PD	PD	control	control	PD	PD	control	PD	PD	PD	control	control	PD	control	PD	control
	Proposed Metabolite	proposed Formula	Mass [m/z]	Adduct	ppm	RSD [%]	sd	mean control	mean PD	FC_PD/control	VIP_scaled	Imp_scaled	Rank_Pls	Rank_RF	RF_Important	RF_Important	13733	20015	24411	18299	21080	15388	18085	18219	20548	20386	20414	17967	19393	15172	12907	19996	15043	14773	20021	19504	15936	18960	18329	11570	23307	18938	16464	19522	20496	16956	13236	13626	17117
	Ala-Ala-Cys-Arg	C15H29N7O5S	419.194	M+H	-2.63187	14.2678	2669.57	18670.3	18744.5	0.00572171	6.45624	12.8559	295	230	No	No	14311.4	15336.5	21060.5	23365.5	20564	19505.1	21701.4	21574.3	20664.8	19746.1	18354.8	19093.3	18196.4	20262.4	18124.9	19344.5	19153.4	18791.4	17328.7	23500	21995.4	16513.2	15159.2	21705.2	19752.3	21532.8	19985.7	19860.8	19758.7	22389.5	17529.5	17401.4	17046.4
	Ala-Asp	C7H12N2O5	204.075	M+H	1.7646	23.4506	807.828	3363.87	3513.3	0.0627041	19.5489	13.0782	217	228	No	No	2980.29	2672.71	2393.34	3452.17	2932.94	3760.09	2309.78	4072.2	2693.05	2936.4	4269.62	3832.19	3354.91	2529.59	3392.08	2504.5	3940.18	3121.94	4012.47	3075.27	3196.61	2752.59	4118.64	3591.48	4859.82	3699.86	4249.16	4069.64	3008.28	3018.16	5494.32	2928.05	3311.58
	Ala-Asp-Asp-Gln	C16H25N5O10	469.139	M+Na	-7.74223	29.7051	963.336	3360.31	3143.75	-0.0961096	26.567	50.6612	175	29	No	No	2625.85	6604.62	1957.18	1688.89	2232.2	1714.27	1575.56	2479.17	2804.35	2857.68	2648.15	2385.66	1925.68	2841.46	2580.68	3156.48	2224.59	2266.59	3373.43	2227.84	2587.78	2667.07	2959.09	2222.62	2662.32	2757.17	2730.99	2621.46	2692.56	3869.34	2861.21	3305.18	2729.67
	Ala-Cys-Pro-His	C17H26N6O5S	213.085	M+2H	4.07421	8.09596	2382.76	29532	29346.4	-0.00909308	12.747	8.80708	264	281	No	No	28758.5	31074.1	30695.9	33877.1	29377.8	29213	32678.1	28579.6	29878.9	28889.9	29557.2	28889.5	28913.8	30540.9	27907.8	29740.1	29702.6	32259.4	29727.2	32666.6	31102.2	32531	29970.6	33570.6	31298.9	32735	28953.1	29241.1	29471.7	29642.8	28659.2	29141.5	27686.6
	Ala-Gln	C8H15N3O4	217.106	M+H	-2.62806	66.3026	2535.19	4007.7	3667.94	-0.127802	21.4335	7.20836	202	302	No	No	3949.95	5260.43	2678.96	4352.25	3223.3	7224.15	1661.6	3159.57	2528.64	14287.2	2126.45	2181.19	3429.02	2594.45	9902.12	9649.92	2661.3	2077.26	2551.51	7750.32	6535.65	1873.57	7440.87	5421.87	2045.77	2268.05	6673.75	5293.94	1427.58	2474.95	8698.49	2821.78	2081.62
	Ala-Lys-Lys-Phe	C24H40N6O5	492.304	M+H	-3.31928	17.7989	544.802	3093.02	3033.68	-0.0279461	15.1883	7.70807	250	292	No	No	1261.67	1610.01	1920.5	2800.31	1606.86	2995.53	1761.06	2386.17	2358.57	2245.78	2971.89	2745.94	1823.66	3224.03	3464.14	2394.59	3625.65	2293.99	2828.97	2312.35	3492.32	3239.61	4287.4	3767.47	3806.05	3876.32	2906.28	3194.16	4332.78	3573.37	3329.81	3587.74	3709.84
	Ala-Lys-Ser-Arg	C18H36N8O6	230.137	M+2H	-3.0435	9.80165	845.606	8515.14	8721.98	0.034626	44.6228	39.2849	97	57	No	No	8787.12	7790.7	8219.67	9584.12	9333.45	8277.8	8915.98	7804.43	8837.59	8573.59	7899.71	8956.5	8457.13	8042.85	8663.01	8489.64	8289.11	8864.11	7263.72	9652.4	9214.85	8480.46	7802.13	9071.06	8561.5	9118.91	9391.99	10382.4	7828.18	9634.31	8605.45	9760.97	7384.3
	Ala-Ser-Ser-Ser	C12H22N4O8	350.143	M+H	-1.14471	15.1071	1273.75	8629.26	8264.16	-0.0623685	30.1961	5.74694	159	313	No	No	7267.22	7526.09	6943.47	5640.79	7061.1	6400.99	6290.86	7034.43	6570.65	7150.42	7455.13	7960.73	7463.62	8343.42	6365.05	7268.45	6603.76	6471.91	7113.09	7564.38	7198.65	7104.11	6938.82	7637.37	7490.18	8721.82	7282.98	6401.49	7666.37	9080.17	8238.61	8814.09	8358.42
	Succinylacetone	C7H13NO4	175.085	M+H	1.18086	17.3394	306.835	1738.55	1795.85	0.0467814	48.5163	15.6339	81	195	No	No	1545.14	1621.96	1852.21	1920.44	1716.97	1631.35	2007.02	1564.28	1625.79	1675.48	2469.53	1770.28	1737.46	1669.26	2796.18	1689.46	1641.87	1820.82	1553.39	1690.24	1842.15	1781.48	1615.67	1720.02	1997.39	1893.5	1625.19	1652.09	1992.51	2285.42	1502.95	1682.64	2202.79
	Arg-Asp-Asp-Cys	C17H29N7O9S	507.174	M+H	-1.64699	13.153	325.048	2491.45	2454.23	-0.0217148	8.814	20.1452	282	155	No	No	2433.46	2536.44	2100.84	2044.39	2553.65	2238.57	3092.2	2498.59	2528.13	2576.88	2586.44	2710.76	2339.24	2401.58	2099.5	2178.88	2515.63	2033.02	2030.42	2098.96	2413.93	2398.84	2417.04	2351.05	2399.68	2645.49	2133.44	2228.64	2344.97	2815.72	2398.23	2741.69	2104.02
	Arg-Lys-Asn-Pro	C21H39N9O6	513.305	M+H	4.57848	8.64722	251.304	2942.74	2875.24	-0.033474	42.489	37.3785	101	65	No	No	2789.25	3076.66	3156.58	2859.01	2884.97	3374.8	3296.26	3357.16	2811.3	3190.2	2897.21	2678.15	2885.41	3372.04	2864.88	3242.59	3294.97	2693.72	2631.06	3123.27	2658.1	2659.1	2559.5	2959.48	2655.57	2833.25	2785.97	2447.24	2647.34	2581.02	2614.16	3217.04	2682.8
	Arg-Lys-Thr-Ser	C19H38N8O7	490.289	M+H	4.59243	9.53846	396.096	4183.13	4126.81	-0.0195584	4.72884	12.4799	305	233	No	No	3930.48	4021.29	4246.87	4588.43	4918.5	4325.66	4298.03	4898.38	4088.7	4827.33	4566.69	3698.33	4043.64	3955.19	4091.52	4550.11	4332	4541.43	4513.25	4568.51	4240.55	4225.88	4424.85	3987.03	4200.38	4573.23	4386.86	3740.11	3736.46	3779.79	4137.77	3656.24	4020.64
	Arg-Met-Asp-Pro	C20H35N7O7S	517.231	M+H	-1.27415	9.9393	495.932	4928.7	5041.15	0.0325453	59.3647	54.318	39	24	No	No	4420.45	4491.67	4884.48	6178.22	5225.81	5251.83	5551.23	5146.53	4736.54	5134.25	5011.46	4197.7	4560.19	4909.16	4673.79	5711.62	4826.11	5534.07	5279.52	5107.68	5193.64	4568.57	4985.15	5227.63	4987.49	5484.45	4854.91	4896.83	4783.99	4937.72	4733.31	4657.05	4892.15
	Arg-Met-Asp-Tyr	C24H37N7O8S	583.242	M+H	-1.25434	12.4717	459.395	3669.03	3695.73	0.0104608	38.0392	10.3414	118	261	No	No	3276.9	3710.76	4005.33	3902.35	4494.59	3286.89	3814.31	3745.7	3794.71	4000.32	3930.77	4093.07	3738.51	4537.78	3456.54	3264.63	3255.46	3361.39	3580.32	3608.96	3318.52	3002.09	3960.09	4018.37	3515.79	4054.12	3804.46	3492.5	3013.32	3920.48	3408.39	4423.02	3570.01
	Arg-Met-Gly-His	C19H33N9O5S	499.233	M+H	0.585061	18.8464	6864.01	36758.6	36135.1	-0.0246782	21.8631	62.675	199	19	Yes	No	30561	30250	33538.9	41633.7	37914	36842.9	38261.3	35996	35457.5	32926	36572.5	31045.4	36603.8	37074.5	35280.8	38437.4	39335.2	39804.4	34639.2	38138.3	38616.2	38252.3	35852	45204.1	37867.5	40050	40454.2	37972.4	37050.5	38917.4	33709.1	30671.1	35818.9
	Arg-Met-Met-Phe	C25H41N7O5S2	583.256	M+H	-8.71045	25.8145	40117.8	154904	155835	0.00864818	17.3396	13.8358	231	216	No	No	225845	222280	271023	206327	182731	262490	161046	196588	252951	134750	195038	207275	166265	164245	257453	169357	186717	147551	89696.7	143598	173355	203361	160932	155102	141031	130141	136753	181564	120979	125490	169875	165623	157652
	Arg-Met-Phe-Asp	C24H37N7O7S	567.247	M+H	-1.66904	35.866	1832.5	5137.2	5085.67	-0.0145429	3.71422	7.7036	307	293	No	No	4175.4	5595.55	3311.29	3414.64	3506.13	3536.4	3605.45	4199.31	3001.55	7820.88	3549.46	4465.17	3931.73	5801.8	4676.04	3369.96	2612.84	3565.32	2743.23	3727.97	4194.37	2851.47	3343.32	5636.44	4579.42	3619.73	3921.11	3136.31	3486.7	4384.42	3141.54	6646.84	3916.16
	Arg-Met-Trp-Asp	C26H38N8O7S	606.258	M+H	-1.30896	11.9949	546.005	4483.62	4609.83	0.0400466	33.035	3.5106	144	326	No	No	4430.18	4610.75	4790.71	5100.42	4711.46	4355.42	4384.41	5040.29	4847.21	4401.71	5019.86	5130.6	4647.38	5027.38	4577.2	4166.47	3994.37	4462.46	4101.87	4969.79	4931.24	4614.31	4846.72	5829.98	4383.4	4446.56	4494.54	4414.29	4938.79	4810.74	4005.86	4501.14	4111.57
	Arg-Met-Trp-Pro	C27H40N8O5S	294.143	M+2H	2.94274	41.9862	1009.35	2356.85	2443.89	0.0523192	52.0796	16.912	68	182	No	No	4037.82	3074.26	2563.38	1249.86	1599.39	1997.96	2242.6	2917.97	1408.2	2528.75	2113.99	3202.34	1898.69	1350.14	1855.5	2282.03	1891.65	1850.59	2515.31	2010	1470	1605.37	6209.42	2907.97	3795.77	1602.59	1600.91	1948.93	1450.53	1873.46	3272.02	2694.13	2522.93
	Asn-Asn-Cys-Tyr	C20H28N6O8S	512.169	M+H	0.656131	25.3952	925.389	3739.88	3562.79	-0.069987	26.1061	9.41732	177	270	No	No	4962.07	5124.47	4330.14	3276.85	3107.97	4208.98	4232.29	2842.72	3255.38	5500.82	2646.37	3709.68	3082.65	3777.38	3761.91	3889.66	3583.54	2563.72	3307.8	2921.81	2521.76	3830.45	2996.93	3276.95	2807.49	3262.95	2573.54	2607.86	2508.64	3483.18	3668.33	3862.76	3153
	Asn-Asp-Asp-Tyr	C21H27N5O11	525.169	M+H	-3.8548	11.5074	656.491	5835.03	5594.84	-0.0606431	31.708	14.868	150	203	No	No	6333.53	6267.79	6442.88	5206.76	6099.05	5077.89	5763.06	5199.99	5784.95	5718.21	5766.85	5182.99	5677.72	5804.52	4652.76	5398.32	5064.33	5452.27	4927.17	4629.2	4328.96	5229.14	5995.73	5229.97	5433.3	5553.63	5201.63	4641.13	5075.46	5489.73	5621.22	5934.99	5635.11
	Asn-Lys-Cys-Gln	C18H33N7O7S	491.216	M+H	-1.0357	15.8821	470.65	2939.51	2983.6	0.0214802	60.4631	34.1576	36	75	No	No	2518.1	2987.59	3022	3539.11	3250.37	3022.03	2876.35	2764.57	2938.18	2348.43	3259.17	2501.17	3199.04	3717.31	2665.27	2517.4	1332.53	3066.33	2773.72	2346.75	3148.1	3276.79	2992.18	3279.54	2604.38	2988.58	3319.02	2526.03	3527.41	2887.23	3658.22	2498.29	3084.58
	Asn-Lys-Met-Asn	C19H35N7O7S	505.232	M+H	0.0055409	16.2104	417.943	2637.5	2528.11	-0.061111	44.9046	16.7207	96	185	No	No	2163.48	2137.65	2439.62	2621.29	2420.29	2127.66	3331.04	3006.74	2626.72	2487.93	2552.78	3146.77	2524.17	3390.89	2085.94	2170.15	3558.97	2742.27	2232.79	2841.35	2446.89	2374.28	2228.66	3404.2	3090.01	2570	1840.1	2693.02	2545.39	2602.91	2821.48	2999.23	2528.61
	Asn-Val-Gly-Pro	C16H27N5O6	385.199	M+H	8.53082	32.6435	1588.94	4646.26	5054.78	0.121578	62.9842	42.5536	32	44	No	No	3621.48	5128.68	4361.87	3637.14	4405.43	3917.63	3057.63	4185.44	4776.26	5777.23	7669.12	6614.41	2329.54	4362.96	5318.02	4531.04	2971.51	2796.97	4687.84	5287.67	6387.95	4395.93	5493.37	2915.83	2631.13	7194.54	7534.93	2395.33	4842.59	3830.64	4591.39	3415.4	5032.23
	Asp-Asp-Pro-Ser	C16H24N4O10	454.13	M+Na	-2.3918	43.021	2527.4	5578.81	6125.27	0.134816	55.4467	33.3144	48	77	No	No	4709.53	5400.36	6222.52	4079.15	5524.95	2269.81	4151.93	4123.1	4723.24	2079.11	4820.44	6822.85	3593.67	2737.77	5403.02	5424.21	5939.37	4363.46	6464.94	5262.66	4212.46	6431.49	6650.4	5246.09	6167.96	4367.67	3363.57	4273.07	9426.24	4848.7	3510.7	2669.29	5042.16
	Asp-Phe-Tyr-His	C28H32N6O8	580.232	M+H	7.15562	44.1021	15501.3	33676.1	36394.6	0.111999	63.0355	28.2698	31	95	No	No	46506.1	40375.7	61732.1	27620.9	27930.7	70511.2	21636	34468	57279.4	18357	28286.6	46402.5	25447.3	26377.2	86924.9	27064.1	38475.9	25898.3	12329.9	23816.2	40670	57000.1	38628.1	29453.6	32026.9	19882.2	29449.7	51584	25632.3	20476.6	49947.8	45976.7	41414.1
	Asp-Pro-Ser	C12H19N3O7	317.122	M+H	-0.151107	27.7025	784.283	2698.68	2943.13	0.125099	46.7781	13.2648	86	225	No	No	2660	2319	2277.04	2455.87	1897.18	2081.35	3307.59	3163.34	2287.35	2992.35	2546.6	3041.84	2479.58	2677.93	2279.56	2513.86	2309.09	2800.89	3193.54	3038.07	2973.08	2987.76	5552.15	2955.98	2719.07	3269.03	2820.6	1890.01	2050.87	4578.92	3604.35	4824.18	2256
	110.03432 @ 9.46	/	110.034	/	/	16.9766	1924.13	11442.8	11242	-0.0255442	23.8356	6.75752	188	305	No	No	10814.1	9203.17	9245.25	10344.2	10950.1	9946.05	10452.3	10863.7	11099.4	11098.3	9405.63	10042.7	9163.8	10961.2	9686.07	10613.4	10080.6	11148.1	10104.2	10551.2	10477.8	9993.1	9218.17	10606.2	11088.6	10707.9	10814.3	9450.01	9025.58	10151.3	10801.1	9099.8	9766.36
	Asp-Trp-Pro-Tyr	C29H33N5O8	579.237	M+H	6.79789	9.90892	1282.16	13174.7	12740.4	-0.0483541	38.4718	12.4087	117	235	No	No	14294	14177.2	13010.2	11216	12273.1	11624.4	11984.2	11432.9	13015.6	12992.8	12462	13383.8	12380.7	13452.1	10802.4	12558.7	12534.2	11828.9	10809.1	11334.6	10934.6	12408.9	12023.3	11807.4	13443.4	13067.7	10219.4	10528.1	12100.1	13289.9	12938.5	13246.6	12881.2
	Benzoic acid	C7H6O2	122.037	M+H	0.138399	16.2625	1191.94	7489.14	7194.12	-0.0579824	30.1673	10.3247	160	262	No	No	6873.84	7515.24	7888.37	8895.88	11076.9	6341.55	8251.18	8162.24	7043.16	10792.8	7684.84	7481.12	8249.5	9052.84	7782.48	7210.91	5905.51	6033.39	8851.34	7149.08	6889.74	5666.07	8438.74	9050.33	6058.16	7816.67	6621.09	6216.22	5856.74	7471.71	7038.03	8781.82	6941.76
	Bilirubin	C33H36N4O6	584.264	M+H	1.43362	40.7568	329073	779537	830991	0.0922155	49.9562	9.57147	77	269	No	No	1.03897e+06	933263	1.32678e+06	715153	712225	1.38898e+06	578195	809952	1.34447e+06	423652	702985	1.1625e+06	664811	635778	1.31097e+06	768953	931450	607856	311280	673288	1.01536e+06	1.22895e+06	928403	684653	673140	521919	728988	1.0552e+06	507338	473436	1.2782e+06	1.03151e+06	991938
	Butenylcarnitine	C11H19NO4	229.132	M+H	4.15959	9.47134	470.748	4940.46	4995.43	0.0159646	25.9452	8.9538	179	277	No	No	4771.06	4981.26	5362.08	4128.73	5214.01	4810.32	5073.47	4846.31	4737.87	4674.14	5004.71	4643.05	5392.53	5208.93	4783.43	4905.23	4847.16	5509.37	4473.94	6406.08	4966.94	4586.6	4390.51	4380.21	5207.19	5189.04	4718.48	4878.08	4614.98	5570.63	5360.03	5707.55	3776.1
	Cer(d40:1)	C40H79NO3	621.605	M+H	-1.55181	75.0098	9539.78	12833.9	12620	-0.0242418	19.0384	19.5247	220	162	No	No	13138.9	17996.8	6206.7	16902.9	8664.2	7698.36	8549.15	9140.91	4598.18	9550.05	27575.8	10505.5	30359.7	7281.05	5524.58	10374.8	6371.5	7583.21	5355.87	12299	3405.82	4867.14	30620.1	9260.84	12562.5	10184.5	6801.3	9888.92	7455.37	18038.5	9540.79	27129.4	8655.24
	Cer(d32:1)	C32H63NO3	509.48	M+H	-0.753399	26.1764	1343.58	5114.06	5148.63	0.0097182	30.4318	10.1049	156	266	No	No	5508.65	5386.72	6528.36	5416.5	6084.05	4543.28	5624.27	6028.24	3813.07	6535.81	3421.01	4895.36	4487.05	7250.78	4052.94	4785.98	5963.48	4331.78	4201.64	6209.55	2829.95	3666.1	4464.64	4784.05	4074.19	4400.45	3205.02	3590.28	3240.01	7077.26	4405.09	4585.2	8289.92
	Cer(d40:2)	C40H77NO3	619.591	M+H	0.699102	34.5033	6671.9	18945.5	19668.3	0.0540118	16.2507	24.4411	241	115	No	No	20479.8	25238.3	13275.9	33920.6	17079.6	9396.41	29474.6	16661.8	12886	16320.2	20753.8	18317.8	23534	15384.8	15542.3	17171.1	14861.7	16259.2	11770.3	22732.6	6296.82	13898.6	20191.6	13194.5	23456.1	19895.2	18239.9	17056.6	13313.2	27909.3	17703.9	24072.4	20613
	Cer(d41:1)	C41H81NO3	635.62	M+H	-2.36805	72.1656	2185.59	3088.88	2977.54	-0.0529608	28.8191	37.5931	165	62	No	No	3497.67	5464.64	1928.51	4292.36	1816.04	1514.93	2000.33	1835.31	1268.83	2269.61	4922.35	3530.79	6357.58	2162.32	1596.69	2076.97	1835.16	1806.4	1219.72	3216.52	911.463	1446.89	7587.55	2517.38	3022.23	2418.04	1662.71	3339.84	2065.59	3514.96	2486.45	6631.9	2134
	Cer(d42:2)	C42H81NO3	647.622	M+H	0.271353	49.2296	37788.3	74299	78840.9	0.0856009	28.1082	26.549	171	104	No	No	76383.4	110649	41224.7	100049	64071.6	31312.4	69902.5	56798.6	43525.9	51154.4	135296	65926.3	132650	45888.9	55661.9	58156.8	36993.9	59352.4	36335.2	81044.1	22941.5	43010.3	132994	43251.9	90957.7	74996.8	74473.8	76068.7	47943.8	114630	59646.5	159620	46636.6
	Cer(d34:2))	C34H65NO3	535.496	M+H	-0.812232	20.2016	1175.02	5725.11	5893.78	0.0418897	28.7848	16.0754	166	188	No	No	6906.96	5735.99	6856.09	4519.33	7616.89	4442.68	5876.77	7689.81	6047.95	5259.32	4254.11	6890.84	4786	6720.33	6100.7	6213.88	9474.15	8283.58	5418.68	5969.1	3921.61	5509.47	4815.31	4964.53	6384.52	5527.32	5049.72	5631.3	4363.14	6421	6710.11	5675.77	6249.62
	Cer(d38:2)	C38H73NO3	591.559	M+H	0.179544	28.7135	890.74	3144.16	3066.63	-0.0360243	1.92203	17.408	323	177	No	No	3315.07	3506.93	2278.77	5078.44	2857.41	2582.19	4974.6	3030.78	2035.84	2154.83	3359.41	3007.65	3197.59	2599.95	3197.44	3690.67	3498.66	3384.29	2190.48	4228.68	1261.55	2464.37	3570.44	2859.49	4089.67	3851.88	2867.64	3062.7	2187.97	3034.96	3617.16	2791.5	3436.3
	Cer(d39:1)	C39H77NO3	607.591	M+H	1.57001	56.3709	880.444	1665.24	1474.41	-0.175591	64.7671	88.9142	27	5	Yes	No	1640	2090.2	1031.48	2847.54	1033.63	993.946	1440.85	1089.46	582.9	1667.18	2519.53	1783.47	3304.58	1024.68	878.609	835.445	960.621	923.387	783.884	1948.45	428.316	890.924	2768.99	1503.77	1566.02	1469.24	970.774	1770.94	1072.56	2349.68	1371.87	2438.97	1412.21
	Cer(d38:1)	C38H75NO3	593.575	M+H	0.0127026	49.7173	3657.34	7487.06	7245.61	-0.0472929	23.3339	15.8054	193	193	No	No	7415.97	10327.2	4643.4	13585.9	6362.22	7585.49	8519.95	5776.19	2624.31	6770.56	15418.6	5534.68	14198.1	5267.91	5320.36	7138.35	4199.6	5347.64	4135.69	8869.7	2615.52	3745.55	14423.3	6058.92	7318.33	7942.92	4297.71	6875.11	4211.39	12000	5715.27	12574.8	7549.11
	Cer(d36:2)	C36H69NO3	563.528	M+H	-0.381322	27.0402	1118.92	4224.01	4065.16	-0.0552997	20.4688	7.91699	211	290	No	No	3608.61	4626.19	4840.55	5023.55	4227.78	3857.19	6177.16	4536.02	3437.68	3371.43	3387.89	4706.41	2837.18	3957.66	3922.95	4563.52	6429.8	5665.39	3710.51	6251.79	2018.03	3174.73	3814.8	4337.97	5331.91	4985.82	3786.3	4358	2642.69	4469.35	5415.72	4110.61	5324.39
	cis-5-Tetradecenoylcarnitine	C21H39NO4	369.288	M+H	-0.405013	10.1898	1074.38	10653.8	10450.4	-0.027819	21.3532	40.8583	203	50	No	No	8632.86	8626.18	9061.61	8960.55	9601.79	8459.87	8467.3	9410	9661.89	9289.43	10104.8	8941.27	10021.4	10511.1	9196.27	9621.15	10228.4	10211.4	9884.31	10648.2	9364.09	10168.6	9908.58	11646.2	9939.52	10169.9	9854.93	9707.67	10185.3	10502.4	10171.3	9956.62	10891
	CL(64:3)	C73H136O17P2	673.456	M+2H	-9.23199	51.5554	1900.01	3399.86	3926.95	0.207934	34.3379	11.4391	135	249	No	No	3077.8	2556.73	4911.85	1944.7	2355.05	6120.05	2837.29	2911.2	2195.26	3200.09	3206.11	4863.54	4696.27	6111.43	2749.69	2593.27	3107.73	3092.61	2329.27	5089.62	3972.09	3400.81	3702.84	4088.45	7327.68	3731.08	2977.51	4066.46	2540.56	2551.75	2427.46	3546.95	2853.8
	D-Glutamine	C5H10N2O3	146.069	M+H	2.06443	5.95101	211618	3.52916e+06	3.5787e+06	0.0201117	15.9472	3.80996	244	323	No	No	3.5938e+06	3.42854e+06	3.97004e+06	3.43205e+06	4.05872e+06	3.64911e+06	3.4751e+06	3.5283e+06	3.78359e+06	3.4901e+06	3.9056e+06	3.79134e+06	3.41561e+06	3.64369e+06	3.74154e+06	3.6937e+06	3.54239e+06	3.64659e+06	3.65697e+06	3.2924e+06	3.74937e+06	3.48396e+06	3.48784e+06	3.59505e+06	3.47757e+06	3.76973e+06	3.71438e+06	3.54811e+06	3.25299e+06	3.23067e+06	3.65268e+06	3.48802e+06	3.55928e+06
	D-Lysine	C6H14N2O2	146.105	M+H	-0.345924	26.5608	41778.2	154057	160032	0.0548946	14.8461	6.49121	251	307	No	No	149446	118471	177896	93580.9	100594	131752	147819	143900	173666	210741	105690	194417	97265.3	115455	189909	159409	122124	173846	125277	147558	171336	145944	179555	167729	165900	159482	167510	123188	143815	165617	144356	180038	184703
	D-Ornithine	C5H12N2O2	132.09	M+H	-0.923973	27.1517	33072.7	116013	126710	0.127242	43.4074	12.1372	99	239	No	No	97515.7	106076	122750	54975.7	127673	97077.3	71925.5	95512.9	98453.2	135457	89672.1	145541	82254.6	69685.4	90353.7	120237	101877	125943	128423	128439	86434.3	69155.1	158973	134812	219796	97206.8	115345	120806	86992.7	104936	154897	109895	149365
	Dethiobiotin	C10H18N2O3	214.132	M+H	-0.87695	19.2483	449.709	2265.76	2396.11	0.0807005	34.5884	14.4488	133	207	No	No	3789.57	2484.74	3088.16	3040.33	1938.22	2950.59	2161.1	2663.73	2180.11	2714.77	1962.83	2467.25	1969.51	2639.71	3519.81	2080.48	3520.7	2498.85	2119.18	2756.06	2499.09	2527.37	3025.23	2008.66	2484.26	2291.19	2918.67	2786.74	1965.15	2859.97	3306.73	1953.56	1960.63
	DG(31:1)	C34H64O5	552.474	M+H	-2.59801	92.0885	6818.51	7292.8	7498.65	0.0401583	57.9441	14.6311	42	205	No	No	11500.9	7587.6	7969.05	2766.87	7323.52	6557.38	9060.16	8973.35	5752.79	5807.56	2688.58	3217.79	8256.42	4081.34	9400.46	5145.27	10079.9	11090.5	5501.4	3957.12	7767.01	4805.53	7139.66	4552.62	15094.3	5703.53	9449.82	4924.44	9742.47	10053.4	6118.75	4436.08	5562.88
	DG(33:1)	C36H68O5	580.504	M+H	-5.08121	41.6933	3190.6	7575.25	7717.98	0.0269301	30.9544	20.5727	154	152	No	No	10539.7	5910.16	9463.17	4641.73	15024.7	11640.9	7547.1	7534.67	8699.32	8765.62	5234.74	4096.43	6704.94	7072.57	7895.17	4846.7	5531.89	7872.52	6273.72	4592.96	8713.47	5883.27	8314.91	4402.62	11450	7610.18	7686.88	10090.5	17568.2	7732.49	3286.42	5147.21	6661.19
	DG(38:5)	C41H70O5	642.523	M+H	0.377575	50.8863	627.643	1205.26	1257.25	0.0609283	5.48957	19.8437	300	157	No	No	1914.06	1046.63	1325.27	653.527	2253.73	441.934	429.272	1566.41	2315.26	1048.76	646.472	1701.26	1280.03	798.302	1784.87	512.432	2490.13	2486.82	993.464	2287.62	595.424	950.332	958.196	1733.75	983.356	1064.29	924.699	648.695	819.215	267.445	887.106	801.311	980.375
	73.08939 @ 7.5	/	73.0894	/	/	18.221	625.888	3558.96	3330.08	-0.095898	77.6575	39.333	12	56	No	Yes	3750.02	4240.21	3790.08	3317.47	2841.3	2983.54	2992.49	3721.98	3224.11	3363.3	3641.66	4572.75	3519.63	3862.36	2587.9	3357.25	3746.61	3759.3	2939.6	3720.34	3157.22	3418	2985.44	3169.64	3083.62	3273.73	3046.84	3050.77	3226.91	4136.15	3574.33	3211.35	3050.26
	Glutarate semialdehyde	C5H11NO3	133.074	M+NH4	-0.941121	19.5877	4721.58	24160.6	24057.6	-0.00616253	1.71054	7.57417	324	295	No	No	27381.8	20965.5	32529.4	26060.8	32639.5	23031.4	28927.3	27477.8	28176.4	19660.9	27655.8	29267.8	22160.5	26446	26519.7	20954.2	24940.4	25540.1	22828	22699.1	25535.4	23747.7	25667.8	23766.4	19682.8	22111.3	27138.4	21553.3	34978	22403.6	20247.6	21490.6	21374.7
	dTDP-3-amino-2,3,6-trideoxy-D-threo-hexopyranos-4-ulose	C16H25N3O13P2	546.117	M+NH4	8.25915	28.6975	1254.78	4627.06	4157.01	-0.154549	37.9648	73.6518	119	12	Yes	No	4237.82	4609.12	3420.39	4002.7	4672.46	4747.4	4089.63	6275.7	2999.73	5724.19	4565.95	2758.59	3845.89	4040.96	3229.14	3226.21	2481.14	2984.53	5596.56	3373.25	3056.02	3073.59	3430.2	3453.18	3891.02	3966.99	3465.38	2561.67	2791.65	3999.52	5619.63	4430.51	4628.33
	Elaidic carnitine	C25H47NO4	425.35	M+H	-0.747941	32.4749	5124.54	15734.1	15818.9	0.00775728	0.293507	7.16832	331	303	No	No	16506.2	8322.3	16935.2	10645	23048.2	10286.3	13313.6	20338.4	18736.6	12711.8	11564.7	16331.5	16828.6	16940.9	9986.5	18221.5	20391.8	24896.2	13744.5	23161.4	15905.7	21728.4	16916.2	15812	17397.8	16657.4	21124.7	24212.7	14006.9	19897.9	10745.6	17177.9	15881.4
	Ethanolamine	C2H7NO	61.0532	M+H	7.31467	20.2244	2434.68	12627	11540.2	-0.129851	80.6739	47.7318	10	35	No	Yes	20350.8	14840.2	13449.1	7999.66	12532	12695.8	10318	11252.7	10732	12949.5	14939.8	14457.4	15621.2	12124.3	8438.16	10486.4	11781.3	12197.3	8451.98	10540.7	8163.44	9328.46	15360.2	9413.63	9815.04	10877.5	12805.1	11275	8533.93	12643.7	11717.7	12162.7	10648.7
	FA methyl(16:1)	C17H32O2	268.24	M+H	-1.10772	13.26	197.025	1516.95	1459.56	-0.0556381	66.9083	14.2028	22	212	No	No	1718.15	1478.37	1703.87	1453.9	1506.51	1509.24	1580.65	1746.82	1581.09	1469.93	1573.39	1757.23	1513.34	1658.86	1197.69	1825.25	1627.86	1711.22	1551.16	1452.48	1221.1	1142.12	1348.33	1565.64	1652.35	1585.08	1233.19	1382.35	1219.82	1551.35	1351.83	1553.66	1329.42
	Fucalpha1-2Galalpha1-3Galbeta1-4Glcbeta-Cer(d38:1)	C62H115NO21	1209.81	M+H	7.40094	29.874	734.36	2471.79	2446.69	-0.0147243	1.65048	4.23081	325	322	No	No	2702.96	2654.14	2631.35	4040.72	2919.67	3326.36	2359.16	3082.29	2081.31	2303.49	2419.16	2705.43	2562.9	4340.05	1877.73	1992.53	2209.71	2418.87	2654.94	3440.01	2799.31	1895.94	2850.08	3813.31	3240.62	2567.17	1904.74	2266.67	2850.98	2188.41	2047.03	2382.06	2344.35
	Gln-Lys-Met-Gln	C21H39N7O7S	533.262	M+H	-1.39564	8.95631	1257.72	14117.1	13980	-0.0140868	23.2246	8.80802	194	280	No	No	13323.6	14946.8	14433.7	16153.7	14124	14741.7	15574.4	14211.8	14827.2	16897.7	11189.5	13483.7	12632.4	15456.9	13471.7	15253.4	15570.2	14095.2	13265.4	13950.6	14535.1	13306.9	14071.2	16313.9	13276.3	14826.1	12167.8	13153.9	13698.6	13140	12691.3	13274.1	12476.9
	Gln-Met-Gln-Gln	C20H35N7O8S	533.226	M+H	-1.15827	12.0627	258.543	2117.12	2165.48	0.0325824	51.6019	20.6548	70	151	No	No	1950.91	2203.04	2158.34	2504.02	2152.47	2329.51	2448.16	1949.03	1946.14	2308.83	2047.16	1744.71	1864.43	2304.79	1940.04	2167.2	2519.14	2099.52	2163.37	2356.68	2276.71	1951.68	2401.69	2406.73	2477.15	2444.66	2008.81	2313.92	2064.35	2137.03	2150.4	2014.34	2114.49
	Gln-Phe-His-His	C26H33N9O6	567.255	M+H	-0.310273	13.3917	305.825	2299.86	2270.01	-0.0188436	4.32356	12.4503	306	234	No	No	1744.23	2330.81	2456.21	2527.41	2989.53	1934.7	2363.89	2456.82	2466.61	2815.32	2237.5	2427.35	2436.67	2897.52	1986.04	2239.94	1978.2	1985.29	2565.67	2506.48	2037.64	1763.22	2401.7	2987.41	2284.2	2385.54	2332.84	2001.08	2431.86	2505.6	2303.97	2706.46	2442.84
	Gln-Trp-Gln-Ser	C24H33N7O8	547.242	M+H	6.03026	13.3645	266.921	1954.74	2033.2	0.0567783	46.4401	30.3086	88	86	No	No	1905.84	1768.93	2239.52	1992.33	2064.95	1758.77	2732.63	1974.73	2175.41	2248.34	2151.49	1785.15	1816.24	2151.23	1853.39	1997.98	2315.93	2248.79	1913.52	2580.26	1951.14	1709.22	1957.07	2152.34	2167.33	2241.29	2133.43	1959.42	1931.07	2516.72	1865.34	1808.4	1998.35
	Glu-Cys-His	C14H21N5O6S	423.097	M+Cl	-2.92088	31.056	12072.8	40568.6	37440.8	-0.11575	21.5328	19.7164	200	160	No	No	36318.4	41093.5	30629.8	26606.8	36825.2	35621.2	28762.7	36589.1	26073.4	37301.3	33033	30729.9	30114.8	32050.4	27914.9	30211.1	25331.3	30145.8	36360.9	28503.9	27049	28871.4	30144.3	25052.4	34100.4	37236.8	27818.7	25369.8	26229.6	35159.8	43704.7	36262	33546
	Alpha-Trisaccharide	C21H36N6O10	532.25	M+H	0.464067	11.0772	325.739	2870.96	2999.57	0.0632249	65.9533	65.744	23	15	Yes	No	2810.02	2956.34	3588.64	3226.66	3679.65	3021.7	3038.19	3133.97	3348.05	2840.87	3243.63	3180.27	2949.3	3190.39	3330.24	2973.93	2793.17	3190.18	3042.67	3144.94	3150.61	2801.55	2981.33	3349.6	3314.3	3169.3	3260.94	3198.5	2733.74	2713.31	2855.57	2548.84	3177.44
	Glu-Glu-His-Trp	C27H33N7O9	599.236	M+H	4.02814	13.8551	291.468	2087.87	2117.08	0.0200449	30.8142	13.5272	155	223	No	No	1659.28	1773.29	2184.53	2114.33	2544.9	1954.11	2253.33	2117.16	2154.1	2140.45	2255.94	2403.02	2211.93	2239.81	2011.42	1827.29	1948.28	1874.91	2166.55	2038.02	2004.66	1442.85	1923.56	2484.81	2207.27	2252.33	2355.66	1948.21	2014.17	2206.99	2167.72	2237.74	2263.16
	475.22627 @ 6.76	/	475.226	/	/	15.2275	512.04	3270.3	3440.7	0.0732788	77.521	37.1795	13	66	No	Yes	2914.31	3269.74	3807.33	4229.3	3795.88	3430.81	3661.59	3454.22	3328.02	2982.36	4637.58	2794.82	3973.22	3591.36	3586.33	3513.05	1716.96	3515.75	3390.9	3140.11	3693.22	2891.5	3801.29	3587.56	3092.53	3966.31	3702.12	2783.13	3748.21	3433.76	4075.11	2935.05	3882.32
	Glu-Ile	C11H20N2O5	260.137	M+H	0.645546	20.7334	1087.13	5448.18	5070.13	-0.103754	84.3224	100	7	1	Yes	Yes	5757.8	7662.01	5354.32	4877.75	5563.61	6045.85	6388.33	6789.58	3955.22	9064.87	4052.2	4550.25	4613.09	4942.75	6212.15	5704.96	6758.03	4663.99	5294.11	5844.93	5799.74	4913.38	5725.91	5903.72	4069.07	4809.74	4660.78	6128.64	4734.96	5432.21	6017.81	3920.39	6647.62
	Glu-Met-Ser-Arg	C19H35N7O8S	521.226	M+H	-1.17374	12.1485	370.823	2994.93	3101.05	0.0502315	33.9446	29.5572	136	89	No	No	2889.94	2927.87	3322.42	3116.02	3384.11	2580.81	2261.87	3105.15	3139.26	3065.86	3354.9	2679.29	2843.75	2734.01	3153.36	3185	3029.38	2914.84	3038.12	3037.4	2841.5	2515.97	3566.33	3476.13	3317.99	3578.26	3177.33	2691.62	2700.3	2787.6	2681.97	3067.21	2940.85
	535.24187 @ 5.4	/	535.242	/	/	12.6684	506.529	4126.7	3889.79	-0.0852987	88.4221	84.1085	5	8	Yes	Yes	4757.68	4871.35	4347.88	4271.58	4112.62	4282.6	5013.92	4111.13	3901.08	4524.38	3313.73	4625.6	3921.96	4379.77	3764.78	3897.93	5024.84	4413.57	4090.25	4254.53	4427.77	3732.95	4754.51	5135.09	3949.55	4072.49	3467.62	3521.07	3571.6	3844.84	3527.37	3583.63	3408.83
	Glu-Thr	C9H16N2O6	248.101	M+H	-1.08438	29.5096	25110	85606.5	84654.8	-0.0161281	7.36155	12.7985	287	231	No	No	26260.7	19960.9	27883.4	27458.3	37152.2	35020.4	39326.4	58712.8	48450	46634.2	55973.4	97425.7	61119.5	73002.6	67473	66858.9	79663.4	77457.3	79390.7	64511.1	78897.5	80541.6	86993.4	59684.2	75728.4	67615.2	89060.2	65566.5	117857	91259.4	80402.3	101973	88981.7
	Glutarylcarnitine	C12H21NO6	275.137	M+H	-0.536843	30.4789	1573.12	4973.23	5320.48	0.0973748	59.1622	9.13817	40	273	No	No	8556.83	5604.53	5504.76	5444.85	5385.04	4148.28	4569.88	6534.29	5257.03	4582.06	3255.92	5274.41	3581.21	4974.22	6832.78	5085.25	4363.46	4148.71	3448.28	5989.77	4098.86	5489.32	6272.08	4414.7	4539.2	3912.63	4497.89	6805.11	3094.62	5507.68	10573.5	3640.85	6491.06
	Gly-His	C8H12N4O3	212.091	M+H	-0.720628	13.5788	4955.95	35763.7	37119	0.053661	46.6008	15.8302	87	192	No	No	33026.2	32222.7	36355	41378	36987.7	36250.2	37632.7	37281.6	37358.7	35879.9	32967.9	34498	36661	39630.2	35904.1	38217.8	39300.7	38417	33979.7	40157	40423.5	36252.5	36819.5	43290.2	49481.8	39616.7	35292	37042.8	36180.6	37112.5	34695.9	56553.6	34091.7
	Glycerophosphocholine	C8H20NO6P	257.103	M+H	-1.00218	36.2985	34729.3	90035.6	100450	0.157916	41.5776	39.9715	102	53	No	No	159579	78325.6	137596	97431.1	56068.6	100485	94603.3	103625	71982.8	75162	79913.1	118499	82046.8	76338.9	108257	113093	86316.9	91554	111409	96986.5	75406.4	82030.5	136116	98589	154837	67328.6	76633.5	77866.3	125156	85327.3	68547	114099	121438
	Glycine	C2H5NO2	75.0323	M+H	3.37803	20.9437	2854.82	13813.9	13476.1	-0.0357111	28.7076	6.56262	167	306	No	No	15069.1	10250.5	12926.3	21616.5	13617.8	13122.1	11478	13157.9	14800.6	11456.5	18907.3	15082.4	14326.8	11817.5	13078.8	11559.9	15736.2	13244.3	16098.3	12879.2	12931.1	13123.6	14831.5	15258.4	21176.2	14107.4	15507.9	13919	14105.1	11114.4	15895.3	9329.32	12846.7
	Glycyl-glycine	C4H8N2O3	132.053	M+H	-0.423155	13.4884	3228.79	24095.2	23804.1	-0.0175331	33.8321	37.3866	137	64	No	No	25437.2	21965.3	25603.4	24524.2	25030.6	17910.5	21910.9	24830.6	23136.9	26397.2	24337.9	24017.5	22534.8	26098.9	27646.5	23592.2	22175.2	26452.4	20257.4	24551.4	21027	19841.3	21529.2	26697.4	24134.6	24564.7	23987	20069.8	25221.8	24571.8	23452.5	22535	25380.4
	Guanidoacetic acid	C3H7N3O2	117.053	M+H	-3.23643	27.6564	15264.5	54578.2	55714.1	0.0297169	14.1368	20.7165	254	149	No	No	58384.4	54619.3	54205.7	74710.5	64444.1	77312.3	39650.3	62761.3	64084.2	74375.2	111655	50117.5	54776.8	73454.3	44985.9	79747.4	36663.9	41968	78287.7	58390.3	51441.3	42467.6	56357.2	54800.6	61431	62516	72344.2	44709.8	50413	37915	22170.3	48463.8	73515.8
	His-Lys-Lys-Val	C23H42N8O5	510.33	M+H	4.37329	11.4162	1420.36	12483.4	12406.2	-0.00894795	10.3293	5.06353	272	318	No	No	10642.5	12676.2	13962.2	12743.3	16020	11027.6	12618.4	13610.2	13176.5	13758.8	12602.7	13694.6	13674.1	14465.6	11385.5	11947.4	10318.5	10521.4	12655.2	12014.5	11855.2	9602.99	12595.6	14108.3	12302.1	13775	11893.6	11378.5	11549.7	12223.8	11481.9	15262.7	13362.8
	His-Lys-Met-Ser	C20H35N7O6S	501.24	M+H	5.60097	17.3192	2746.5	15872.6	15846	-0.00241624	9.20671	35.579	279	69	No	No	13327.9	17160.9	14992	22272.3	18919.2	18701.5	17896.3	19949.1	13551.6	21540.4	18271.4	11498.9	14133.7	14470.8	14091.3	17265.9	12085.2	17389.1	19563.8	15506.9	14730.6	13273.6	15423	15007.9	15381.8	17548.6	14747.3	13300.4	14566.7	15236.4	17232.8	13246.3	15997.8
	Homocitrulline	C7H15N3O3	189.11	M+H	-4.46568	41.6993	1735.7	4347.34	4005.96	-0.117984	52.248	55.9576	65	23	No	No	5272.37	6316.45	3448.16	4505.06	3687.48	3223.77	4444.34	3657.7	5189.51	6692.19	3397.99	3774.46	6081.32	3169.83	7644.08	3280.03	7712.41	3672.58	2542.91	3755.15	5753.97	5211.49	2698.77	2928.03	2749.18	2777.31	3617.99	3934.63	6079.05	4291.29	8176.97	3418.8	4277.56
	Hydroxyprolyl-Proline	C10H16N2O4	228.111	M+H	0.208522	39.1417	3287.88	8098.96	8654.63	0.095736	23.8015	7.7697	189	291	No	No	13338.6	3735.86	7567.63	6017.33	10242.9	4072.83	5718.86	8837.1	7575.81	9887.67	10247.6	8328.13	10278.7	8317.3	11673.2	7140.76	10228.4	8904.92	10467.6	9913.72	11322.6	6002.79	12044.4	8399.54	11382.3	10140.6	2811.7	8572.63	20868.5	7478.64	20880.2	9544.38	7062.63
	Hydroxyprolyl-Tyrosine	C14H18N2O5	294.121	M+H	-0.250572	27.2239	934.497	3542.64	3339.54	-0.0851762	55.0417	8.32539	50	286	No	No	2951.96	4009.23	2983.27	3445.21	3250.54	3599.43	2655.83	3448.93	2989	5068.27	3516.96	3635.79	3601.85	3634.13	3565.99	2885.19	3205.49	3403.05	3696.72	3686.51	4113.21	2840.87	3662.94	3348.02	2675.76	3304.71	3755.99	3480.84	2638.98	3636.24	4373.68	3189.67	3827.93
	Hypoxanthine	C5H4N4O	136.038	M+H	-0.618734	62.885	75154.1	135735	105782	-0.359702	51.0957	15.4491	72	199	No	No	76171.2	68177.1	173110	51882	97856.9	132725	83055.3	119935	120858	107804	113572	108653	64039.3	106409	13765.7	162724	139716	119415	151535	175140	54328.9	52762.5	176548	102911	123925	81870.6	44952.3	111014	66290.5	171588	50738.2	72067.9	176825
	N-Succinyl Lysine	C10H18N2O5	246.122	M+H	0.712163	21.1007	2187.3	10576.7	10187.7	-0.0540677	50.9387	33.2274	73	78	No	No	11634.6	14747.9	9904.22	10430.4	11800.4	15188.5	13504.5	14717.2	8477.25	17332.6	7339.4	9570.39	10317.8	11884.4	13816.3	9591.81	11560.5	10606.7	11082.5	12924.2	11151.1	9635.75	15365.7	14048	9710.34	8708.38	8510.33	11483.1	9598.8	11249.7	14795.8	9670.51	10148.6
	186.11894 @ 0.95	/	186.119	/	/	66.1041	14319.3	23843.4	19815.8	-0.266942	75.3469	63.1784	15	18	Yes	Yes	22197.5	13511.4	15519.6	8323.98	14517.7	14229.5	3740.93	13568.5	16394.1	20425.6	20405.9	26735.7	14238.7	17894	9573.46	10909	12148.9	26296.6	28178.2	20796.9	26508.8	9995.83	12559.1	16963	14589.2	17140.5	7204.92	31844.9	22497.2	33246.8	4343.99	24363.9	13371.9
	1,3-Dimethyluracil	C6H8N2O2	140.058	M+H	-3.34267	62.615	3007.69	4078.94	5416.52	0.409173	85.3509	80.0577	6	9	Yes	Yes	11980.1	8277.81	3575.82	5225.14	1721.35	5620.95	4771.05	2356.91	2320.39	2936.03	2767.59	4739.63	3654.57	3815.14	4861.96	14225.9	3441.33	3056.63	3452.9	5991.65	7352.03	10101	5291.02	1703.58	2277.9	5394.71	7004.87	3099	3007.32	6565.15	6724.25	5969.56	2796.34
	Isobutyryl-L-carnitine	C11H21NO4	231.147	M+H	-0.327599	37.2132	14566.1	36683.3	41222.7	0.168319	53.2756	32.6556	59	80	No	No	48750.4	85523.6	19266.1	22265	31296.1	27610.7	33850.1	35213.8	29030.5	46726.3	34102.6	23398.6	32690.8	32457.9	44872.4	52003.2	27626.7	48557.6	47284.4	38782.5	35805.1	32883.5	32887.2	14464.9	29461.8	32927.2	56029.5	25393.3	28849.5	30678.5	25747.4	27665.3	46546.9
	L-4-Hydroxyglutamate semialdehyde	C5H9NO4	147.053	M+H	0.763102	46.4872	62027	141832	126317	-0.167132	32.4755	24.862	148	112	No	No	140266	135098	140993	146945	62577	333188	189692	141025	119363	318734	100383	99055.2	79928.7	220117	44130.9	209188	88067.7	122901	178704	260133	81439.2	83595	269775	90508.4	106482	130575	70126.3	76118.4	141377	250477	92315.8	127007	177819
	L-Acetylcarnitine	C9H17NO4	203.116	M+H	2.40309	37.8183	559505	1.51387e+06	1.45034e+06	-0.0618485	22.4254	16.6037	198	186	No	No	2.33765e+06	1.0068e+06	1.30254e+06	900360	2.5896e+06	709142	1.849e+06	2.87115e+06	2.08071e+06	1.23103e+06	1.19651e+06	972671	1.3012e+06	1.26713e+06	1.15618e+06	1.50162e+06	2.40615e+06	2.49008e+06	1.47875e+06	1.3705e+06	1.77679e+06	2.52497e+06	1.48523e+06	1.22233e+06	1.15413e+06	1.17967e+06	2.3748e+06	1.56557e+06	1.67624e+06	1.4339e+06	1.18045e+06	1.40522e+06	1.00065e+06
	L-Arginine	C6H14N4O2	174.112	M+H	1.18133	24.7121	70620	282385	288637	0.0315923	28.5378	34.8296	168	72	No	No	241762	326358	242449	188086	287023	261222	170755	269507	275900	352241	474614	364802	171955	286644	309945	280544	200212	175278	277229	287192	320528	269779	317260	171848	135368	427552	392949	154751	276259	246794	281318	233011	275408
	L-Histidine	C6H9N3O2	155.069	M+H	-1.50634	14.9251	32786.8	216844	222071	0.0343663	2.22774	7.37917	319	300	No	No	210082	228369	216642	248744	238284	222948	240681	226711	249579	295109	246394	223892	207295	243875	197753	250257	270120	243260	217660	215207	255623	218836	218764	257251	210885	242633	235432	230499	158603	315700	220654	201925	224642
	L-Kynurenine	C10H12N2O3	208.085	M+H	-1.36353	22.3788	7732	35186.8	34012.2	-0.0489839	39.9498	36.7775	114	67	No	No	44014.5	36642	34819	31474.5	29525.5	33594.5	31900.4	38524.2	28868.9	31073.1	26793.9	32900.7	37973	38317.6	35897.9	32094.1	60782.2	35316.8	36159.2	42757.4	32359.9	37115.8	43801	42086.5	28406.4	26025.6	36159.8	33557	31416.3	33061.6	43825.7	29569	32108.4
	L-Methionine	C5H11NO2S	149.051	M+H	0.340668	17.1228	50941.5	297579	297444	-0.000656673	13.31	13.7077	262	217	No	No	315329	307451	367619	268782	355588	260372	288420	323457	314795	442662	322927	402314	281955	368102	386905	274887	252972	266519	303513	285217	297399	235607	349069	333737	281305	362485	353701	266610	292745	303144	279176	255258	301947
	L-Proline	C5H9NO2	115.064	M+H	2.28755	13.6201	576377	4.25925e+06	4.20862e+06	-0.0172519	13.7157	23.0464	261	126	No	No	3.75739e+06	4.58683e+06	3.84687e+06	4.83246e+06	4.47234e+06	4.54145e+06	4.31895e+06	4.75021e+06	3.69466e+06	5.12599e+06	4.60039e+06	3.5611e+06	3.73652e+06	4.05251e+06	4.20513e+06	4.55201e+06	3.4799e+06	4.4474e+06	4.89119e+06	4.11702e+06	4.02023e+06	3.88391e+06	4.31746e+06	4.10026e+06	4.33445e+06	4.47837e+06	3.82153e+06	3.70445e+06	4.08357e+06	4.0984e+06	4.69669e+06	3.74287e+06	4.34862e+06
	L-Serine	C3H7NO3	105.043	M+H	1.2999	18.5513	11566.6	61946.2	62689.7	0.0172138	15.8718	28.5794	245	93	No	No	58016.9	54546.8	74551.8	48379	68151.2	36702.1	58016.9	70512.4	71052.1	55720.1	64109.6	71053.3	64213.6	59307.5	58775.3	61115	62123.3	59024.7	66915.4	57077.1	55375.2	53191.8	56124.5	69454.6	69568.9	76646.2	72799.5	75432.7	56603.7	48143.7	79573.8	57216.5	61755.2
	L-Threonine	C4H9NO3	119.058	M+H	2.13473	14.6282	176121	1.20822e+06	1.20041e+06	-0.00935662	33.7945	51.7776	138	28	No	No	1.26877e+06	1.14842e+06	1.3731e+06	1.12394e+06	1.33905e+06	1.06166e+06	1.1874e+06	1.53592e+06	1.33803e+06	1.45704e+06	1.26798e+06	1.29841e+06	1.05887e+06	1.12236e+06	1.41083e+06	1.06397e+06	1.01454e+06	1.0355e+06	1.37083e+06	1.29086e+06	1.12286e+06	1.16207e+06	1.4386e+06	1.17581e+06	1.24445e+06	1.67174e+06	1.36711e+06	1.07158e+06	995120	977215	1.26193e+06	1.18908e+06	1.26032e+06
	L-Tryptophan	C11H12N2O2	204.09	M+H	1.83446	14.7419	105508	727740	705513	-0.0447498	64.4176	32.0449	28	82	No	No	839997	847070	792247	798513	747029	719625	797878	771964	704870	904342	818110	929658	689745	802858	776911	672726	544035	590548	696022	816163	741295	615461	989660	1.04364e+06	655419	716146	805006	611909	853547	800156	710439	682897	752688
	Lactosylceramide (d34:1)	C46H87NO13	861.618	M+H	0.677115	26.7691	1343.17	4833.2	5173.65	0.0982019	36.5802	17.3103	125	179	No	No	3991.01	5400.53	3807.66	6028.06	3817.01	2312.84	4006.52	4113.82	5025.67	3582.24	7232.64	4282.57	6612.18	4116.44	4477.76	4137.18	4642.57	5391.26	4440.7	4958.79	2779.29	6705.5	6829.01	4943.76	6645.45	4190.41	5257.86	5396.6	4581.06	4516.01	2398.01	4502.14	3988.37
	Leu-Leu-Val-Val	C22H42N4O5	442.315	M+H	-0.109302	23.4861	9373.69	40079.7	39769.6	-0.0112065	19.5509	14.7294	216	204	No	No	27567.6	30766.9	35606.7	36015.2	28651.2	31385.4	35894	35272.6	33050.7	37883.6	41441.4	30822.9	38165.7	39545	28673.2	32859	30417.1	36115.6	34658.6	41482.1	31897.8	36302.8	37081.9	42026.1	37949.3	39283.4	37098.6	38273.4	34857.7	38125.8	41077	30854.4	40142.5
	Leu-Lys-Lys-Phe	C27H46N6O5	534.349	M+H	-6.89189	9.09254	411.813	4583.37	4483.24	-0.031865	65.9254	34.9148	24	71	No	No	4756.92	4942.44	4814.18	4788.27	4981.3	4650.46	4852.79	4962.07	4641.61	4555.04	5330.81	5190.61	4704.28	4925.34	4380.97	4511.58	4045.71	3951.92	4076.11	4384.45	4896.87	4134.62	5006.22	5505.45	4421.57	4717.55	4882.01	4384.4	4458.11	4852.68	4209.58	4535.36	4900.87
	Leu-Trp-Trp	C28H33N5O4	503.255	M+H	3.51293	12.6367	1499.71	12018.8	11740.2	-0.0338349	33.374	11.6694	140	245	No	No	13444.9	15095.5	14110.8	13805.1	12410.9	14447.4	15285.2	12402.3	11757.3	16248.3	10035.9	11345.3	12641.2	13623.1	11432.4	13313.2	13772.7	12781	11568.5	13512.7	12899.7	11597.3	14104.8	14805.4	11248.7	11801	10710	10540.4	11292	12898.4	10994.3	11867	11028.9
	Leucyl-Proline	C11H20N2O3	228.147	M+H	-0.434561	66.5669	38483.6	60817.6	55268.6	-0.138029	2.51065	8.99156	318	275	No	No	83173.7	48445.2	60514.5	41607.1	52164.6	58909.3	52871.6	61096.9	53465	54853.2	42835.1	63113.1	52340.9	63686.3	72679.6	46326.7	83001.8	72165.4	48196.8	60904.2	63188.9	48328.1	58000.8	42986.6	54928.1	47894.6	71888.5	67268.6	40958.5	63012.6	72074.6	45342.1	47558.3
	Linoleamide	C18H33NO	279.256	M+H	-0.00552181	115.118	57269.7	46664.1	52358.6	0.166113	45.917	38.55	92	60	No	No	38501.4	21514.9	41543.7	20846	35199.7	37302.2	25307.5	15063.7	126598	21603	34135.9	28377.6	28358.1	58288.4	35437	47056	189679	35855.2	23868.3	46092.3	35618.2	31913.9	38124.3	47033.3	33743.8	39234.6	12416	24270.9	204629	36815.1	41399.4	53284.5	52994.2
	Linoleyl carnitine	C25H45NO4	423.336	M+H	2.58649	35.9898	2197.5	5941.88	6244.67	0.0717073	13.7645	15.8586	258	190	No	No	5446.44	3545.12	6068.07	4204.68	9011.3	4681.79	4524.5	8489.91	6979.35	5359.84	7866.12	5660.62	6695.38	4747.44	3855.67	8436.59	6997.52	9877.97	7384.95	8422.99	7315.45	7852.85	7261.8	5676.34	6284.99	5841.21	6769.72	9406.52	8368.78	6218.53	3220.02	10317.8	5059.05
	Lys-Asn-Cys	C13H25N5O5S	385.14	M+Na	0.0205359	34.1275	2301.99	6840.61	6664.55	-0.0376165	40.7345	38.8348	109	59	No	No	6740.06	8365.48	7091.53	6903.43	6566.12	6294.06	13549.5	7858.38	5494	5559.39	5168.57	6011.05	4039.26	8226.24	4086.73	5435.25	4243.62	5297.69	5001.86	2604.87	6202.62	7425.79	8299.68	5851.13	7191.82	6054.82	7801.59	5950.3	6172.31	8450.01	7750.36	7313.53	5988.57
	LysoPC(14:0)	C22H46NO7P	467.301	M+H	0.112177	34.0517	23064.3	66900.4	68437.9	0.0327811	5.29001	26.4264	301	105	No	No	45635.4	58454.8	70304.6	76396.9	36203.4	71711.7	54602.1	53316.4	52555.2	66324.4	40398.7	50756	59322.9	69266.8	57968.4	108809	30017.1	54566.5	68830.4	71615.6	57105.1	54836	74420	107778	56536.3	50666	68733	55218.1	50500.2	82638.7	101402	48917.7	67786.4
	LysoPC(22:0)	C30H62NO7P	579.429	M+H	4.81606	76.5222	5847.21	7082.7	8113.77	0.196074	47.5067	18.0097	85	172	No	No	2084.09	2804.72	3009.41	7464.41	7930.6	8659.78	2586.77	1072.01	7510.73	5138.51	3381.87	4753.49	10001.3	8232.81	5949.88	2665.97	6220.21	7019.86	2283.35	10246.5	3837.21	7935.12	29009	4194.49	12140.3	5787.49	6248.1	5450.38	3263.16	2814.39	4313.14	10032.9	4064.43
	LysoPC(22:5)	C30H52NO7P	569.347	M+H	-2.23055	32.8671	3450.24	10321.6	10646.4	0.0446982	54.9509	26.6579	52	103	No	No	8638.93	6556.91	9599.98	10886.7	9412.89	11088	7273.53	9264.93	7702.45	9092.81	8399.63	12529.5	8333.84	8716.31	10841.5	9042.68	11635.2	13474.9	11364.2	9215.2	8157.77	10504.5	10644.6	11247.3	11391.1	8416.5	10555.1	8331.51	11755.1	8692.87	8327.54	14745.5	10559.4
	LysoPC(P-16:0)	C24H50NO6P	479.337	M+H	-0.394029	20.227	2613.34	12593.6	13196.3	0.0674413	31.6983	27.5582	151	98	No	No	14548.5	12548.3	17108	20111	10285.3	10811.2	12418.6	16047.4	12516.7	9874.91	12553.2	16357.7	15450.5	12912.1	14776.5	13171.7	17042.8	15926	14205.6	16254.9	14727.5	14435.3	12603.4	17210.4	19229.9	12470.7	13848.7	13459.6	13959.5	11664.8	14183.6	13857.9	11898.2
	LysoPC(O-18:1)	C26H54NO6P	507.368	M+H	-1.85769	18.0124	2009.73	10907	11369.3	0.0598912	46.1542	39.2506	91	58	No	No	13639.1	9371.93	13526.9	11781.6	11560.7	7264.82	10051.3	10308.2	10685.9	7566.67	11564.2	15019.2	12197.9	8952.33	12466.9	11932.5	17073.2	13234.1	11391.9	11925.9	8545.69	11782.6	11999.8	9102.37	14040.7	8594.91	9920.76	10594.1	10015.7	10094.4	9907.03	10621.8	10597.8
	LysoPE(24:0)	C29H60NO7P	565.413	M+H	4.25037	74.2945	5048.92	6311.53	7205.6	0.191127	52.2058	14.3446	67	208	No	No	1928.49	2545.49	2829.48	6623.59	6969.12	8037.67	2390.31	1159.68	6607.13	4114.03	4268.5	4743.67	8818.01	7670.11	5272.93	3175.01	4947.96	6275.84	1971.05	9740.94	3880.52	6874.24	25696.6	3929.37	10933	4809.22	5840.41	4733.18	3101.1	3146.22	3516.8	8501.51	3792.47
	LysoPE(16:0)	C21H44NO7P	453.285	M+H	-0.554492	37.2627	1590	4149.8	4366.17	0.0733286	45.6784	15.4791	93	198	No	No	3786.46	3931.05	4234.18	5500.77	4229.57	4195.93	3386.56	4274.65	3837.19	3089.88	3626.39	2294.64	3941.76	3062.81	3690.99	4412.11	3484.26	4370.03	4111.54	3582.32	4310.76	4169.04	5430.83	4894.64	3547.16	3132.35	4346.79	4133.31	4864.9	3211.2	4823.28	4060.65	5328.95
	LysoPE(18:0)	C23H48NO7P	481.317	M+H	-0.132715	25.5324	8318.34	31825.6	33217.4	0.0617545	1.00551	13.8628	329	215	No	No	35573.2	35858.3	35990.7	36322.4	25257.8	22134.2	25546.5	24652.5	30423.9	34184.7	22205.5	33037.6	35064.3	28039.9	29516.8	24637.5	23708.3	31858.1	29520.2	32730.6	19503.6	28004.8	40829	47107.5	25823	23694.9	24116.8	28359.4	28542.2	25823.4	37282.7	30555.3	42013.8
	Lysophosphatidylethanolamine(18:2/0:0)	C23H44NO7P	477.286	M+H	0.26917	50.4002	3457.16	6149.55	7460.1	0.278715	55.434	21.9236	49	135	No	No	5133.04	4365.96	3154.54	8994.18	4639.86	8046.7	3550.59	7021	5948.48	4346.99	6327.37	3723.62	4418.12	4702.54	7492.85	4741.23	4910.51	6587.65	8226.81	4004.21	8184.47	3121.41	5080.53	6676.1	3924.91	5436.22	9955.02	7502.15	10527.6	5369.89	3844.04	5763.43	7602.33
	LysoPE(20:0)	C25H52NO7P	509.348	M+H	0.0894894	23.0202	7428.57	31338.1	33058.1	0.0770888	22.4659	11.4206	197	250	No	No	42835	38193.9	36689.6	43372.6	36542.2	13997.4	27615.4	30657.5	34328.6	27826.5	23949.8	36283	35344.2	23817.3	29639	23388.2	29535.4	31270.1	29202	34183.2	17428.4	33149	29387.2	39599.9	29585.4	26675.9	21471.6	23887.5	31484.4	19757.2	29967.2	32726.1	39623.6
	LysoPE(20:4)	C25H44NO7P	501.286	M+H	0.372454	35.691	1991.49	5524.01	5627.02	0.026656	6.43128	10.568	297	257	No	No	4667.59	5334.19	3606.48	6318.95	3588.81	6459.63	5233.63	6249.81	4564.51	5939.33	4527.33	3510.39	5079.5	4742.05	5843.5	4830.62	4935.8	6048.36	5679.46	4376.75	4741.07	4362.94	4583.8	4604.53	4947.32	3827.06	5842.49	7227.79	5319.42	4538.43	4299.73	6519.22	4960.69
	Malonylcarnitine	C10H17NO6	247.106	M+H	1.11102	18.292	244.758	1320.46	1352.95	0.0350674	51.2048	23.4048	71	122	No	No	1768.02	1423.74	1742.75	1252.46	1224.77	1293.71	1041.67	1503.81	1401.91	1307.16	1458.2	1243.38	1275.89	1505.5	1419.86	1138.37	1483.29	1547.67	1388.98	1517.05	1486.84	1292.11	1674.92	1173.88	1400.62	1405.38	1538.93	1551.24	1778.17	1398.23	2039.39	1529.97	1162.74
	Met-Thr-Trp-Trp	C31H38N6O6S	622.252	M+H	-8.10467	13.4468	375.292	2771.19	2807.66	0.0188612	7.13838	19.2731	288	163	No	No	2428.87	2832.42	2709.88	3357.91	2830.71	2544.06	2669.06	2809.9	2960.54	2955.67	2929.27	2954.46	2753.8	3053.15	2728.78	2694.21	2766.18	2973.47	2548.62	3050.61	2928.26	2761.14	3172.54	3499.89	2560.79	2953.66	3083.4	2743.58	2827.6	2960.33	2527.87	2818.99	2676.55
	Met-Trp-Gly-Gly	C20H27N5O5S	449.174	M+H	0.675947	7.68314	476.568	6229.28	6180.35	-0.0113753	17.7396	32.9283	227	79	No	No	6392.43	6353.17	6234.28	5767.7	6169.99	6057.46	6170.21	5996.38	6216.73	6348.43	6372.84	6096.43	6058	5786.09	5158.67	6221.16	6333.83	6002.44	5381.2	5451.37	5829.98	6414.39	6090.76	6695.98	5985.58	5883.94	5507.48	5848.74	5447.21	6643.99	5863.32	6950.28	6125.15
	Methionine sulfoxide	C5H11NO3S	165.046	M+H	0.45121	32.211	7415.51	23709.7	22439.5	-0.0794332	45.3474	21.6725	94	138	No	No	21345.9	37318.7	19580.7	30855.5	21706.9	22209.5	22402.7	20760.5	18463.9	40714.7	29473.6	17934.2	22742.4	24189.4	20825	17789	18150.5	15724.7	24324.4	17543.8	23157.3	16369.2	28708.5	18803.4	14098.4	18985.6	21246.2	20196.3	17309	21931.4	21743.7	24764.2	32930.7
	Methyl farnesoate	C16H26O2	250.193	M+H	-0.945069	42.54	5051.63	11718.9	12007.1	0.0350543	19.127	21.4807	219	142	No	No	21256.3	10107.8	8883.49	9226.76	8725.83	7525	12453.1	18850.5	14262.7	9423.79	6567.9	5550.61	20549.7	8860.87	10128	11071.1	9549.12	19471.4	12703.8	8754.64	12362.3	11550.6	11120.1	8045.74	16132.6	14228.2	14621.9	8211.94	6535.16	15155.1	9028.06	18639.6	9768.02
	Methylgallic acid-O-sulphate	C8H8O8S	263.996	M+H	7.19154	24.7444	1238.99	5325.57	4737.76	-0.168732	62.7707	34.2809	33	74	No	No	4220.72	5224.72	5494.15	4805.36	4909.63	5065.16	4066.66	4048.84	5144.76	6542.48	4687.18	4885.81	5233.02	8023.18	4441.59	4074.38	4534.7	4462.75	4566.87	4478.22	4994.97	4882.96	4041.14	4600.04	4604.32	4592.08	4119.27	3384.09	3023.33	4493.59	4449.38	5684.71	3852.71
	Methylmalonylcarnitine	C11H19NO6	261.121	M+H	0.395372	22.639	835.742	3670.67	3709.31	0.015108	7.09005	2.0066	289	330	No	No	4315.93	4497.75	4368.79	2837.66	2989.81	4179.52	2933.56	4439.7	4621.7	5207.4	2928.91	4066.44	2540.78	5025.22	5291.01	3497.05	3482	4421.67	4087.83	3898.55	4224.58	3116.32	4080.79	3097.9	2960.8	2607.03	4111.23	4683.03	3656.14	4369.94	3890	2634.34	3283.27
	MG(15:0)	C18H36O4	316.261	M+H	0.0453124	70.2107	114922	166518	161281	-0.0461048	2.60594	2.82531	316	328	No	No	199757	82609	217968	99257.1	409523	268346	202737	104377	151911	191980	76925.2	62467	158561	189150	112568	51409	79427.8	192188	94615.4	96462.1	156388	93625.4	135069	86348.5	374621	177590	160359	315138	586304	169873	46367.4	45654.1	115729
	Muramic acid	C9H17NO7	251.1	M+H	-1.10309	45.7623	5829.33	12291.2	13116.6	0.0937692	67.5479	41.0721	21	49	No	No	14764	16448.1	11645.9	10412.9	6602.03	11713.8	22612.4	12524.6	6090.62	12604.7	18060.3	9689.26	9265.35	9380.51	9662.49	10045.7	3496.21	7560.75	15055.5	10982.1	7948.8	9231.4	23866.3	7610.07	15432.1	15052.2	13062.2	9442.65	9565.4	12911	18373.6	18266	9870.16
	N-a-Acetyl-L-arginine	C8H16N4O3	216.122	M+H	-2.13775	40.3294	3009.27	7510.17	7420.75	-0.0172805	24.1666	10.4641	187	260	No	No	9695.88	6271.2	6130.53	7947.52	7710.95	15729.8	4254.9	8595.22	5115.83	22806.9	8180.11	7557.07	5569.98	5742.87	12369.3	13049.9	8007.08	5435.34	7331.91	13710.1	10971.1	6431.02	10422.3	7992.55	5405.13	6967.88	10175.8	6055.52	6375.07	6913.06	7809.59	7093.41	6160.43
	Alanyl-Isoleucine	C9H18N2O3	202.131	M+H	-1.38621	33.9418	2199.49	6409.43	6540.07	0.0291102	40.6455	10.1993	110	265	No	No	8964.68	5695.77	13311.8	3666.67	6827.12	7051.33	6010.33	7670.95	5227.18	5627.52	11524.7	8077.3	7551.01	10406	6292.9	5376.35	8226.96	7699.31	3515.7	7323.9	5107.1	4599.45	9742.97	5303.65	4340.19	4952.27	4805.09	7455.11	6034.6	6267.77	11633.7	3991.52	4648.55
	N(6)-Methyllysine	C7H16N2O2	160.121	M+H	-1.76922	72.8688	26277.8	35740.1	36333.9	0.0237722	24.5629	9.13183	185	274	No	No	7500.19	15790.1	57180.8	10658.3	53127.6	11965.5	19225.3	11533.2	11469.9	36715.2	9309.63	19870.1	54388.8	51052.3	19634.1	32908.5	98083.5	22471.2	13446.4	13967	14031.8	19157.6	58983.3	24503.5	55472.5	16616.8	19315.1	12060.8	17248.6	57954.9	23984	8645.73	119267
	N-Acetylputrescinium	C6H14N2O	130.111	M+H	0.112139	22.8163	360.637	1569.04	1590.4	0.0195105	3.05247	6.12548	315	312	No	No	2453.04	1289.64	2027.4	2187.88	1982.72	2448.24	1610.97	1640.27	1311.64	1446	2091.04	1281.54	1450.31	1253.82	1661.8	1070.38	1688.26	1267.89	1710.85	1376.24	1963.9	1517.31	1418.45	1727.38	1469.18	1716.97	1571.39	1597.6	1644.45	1566.48	2555.09	1168.01	1496.63
	N-Arachidonoyl glycine	C22H35NO3	361.262	M+H	0.161448	102.402	23233.3	21276.3	23882.9	0.16673	6.95974	10.6037	292	255	No	No	6725.11	8348	8734.49	18045.7	23099.8	39824.2	9097.5	4862.93	4768.93	17148.1	9656.23	17325.1	26705.6	28644.4	17779.1	9283.56	17503.4	16444.6	3991.06	19825.8	17268.2	18197.2	76006.5	14330.1	38480.1	14017.7	15511.1	12740.2	11998.4	8357.88	10767.2	19202.3	12384.8
	N-Butyrylglycine	C6H11NO3	145.074	M+H	-2.2251	22.0101	767.741	3439.61	3529.18	0.0370884	11.8053	15.7804	265	194	No	No	2922.53	4427.79	2929.85	4018.17	3766.01	4344.84	3365.95	3778.27	3045.39	2650.85	3848.86	3464.33	3342.96	2543.98	3915.79	2990.39	3715.18	3088.91	4269.06	3379.32	4182.68	3620.38	3871.64	3677.45	3338.03	3378.09	3255.65	4475.87	3436.39	4181.11	5606.09	3093.84	4007.09
	N-docosahexaenoyl histidine	C28H39N3O3	465.295	M+H	-9.12952	49.7778	1570.31	3218.03	3101	-0.0534436	9.3824	18.229	278	170	No	No	1840.46	2088.29	4505.04	1462.32	2474.99	3210.09	2219.42	2418.97	2762.12	2393.45	2488.99	3215.64	1843.18	2510.02	2544.04	3900.82	3251.77	2980.94	3606.6	4015.28	1566.56	1544.95	3930.55	2651.45	3672.05	2572.62	1362.29	2801.32	1993.76	3954.68	1272.05	2490.12	4061.25
	Ketoleucine	C6H10O3	147.089	M+NH4	-0.871844	20.8193	9264.44	44586.8	44425.1	-0.00524201	40.8752	10.551	108	258	No	No	47472	49044.6	43376.9	44355.4	55379.5	44494.4	74158	48686.8	42754.3	37070.3	54881.2	51209	37467.8	43817.8	40639.2	45481.7	45338.9	48091.9	45749.1	39094.7	43484.9	38599.7	30134.6	29998.4	37158.9	38480.4	39077.2	48564.9	30619.1	54985.1	53988	35331.8	48737.3
	N-Lauroylglycine	C14H27NO3	257.199	M+H	0.524087	9.55458	240.397	2589.21	2454.12	-0.0773024	89.4053	41.5508	3	47	No	Yes	2340.35	2359.25	2183.38	2690.3	2644.2	2339.07	2561.63	2564.72	2739.81	2622.22	2355.27	2559.37	2407.97	2738.95	2428.86	2405.8	2568.48	2755.02	2555.5	2319.89	2296.04	2340.15	2062.69	3109.91	2659.53	2940.72	2528.34	2432.16	2692.49	2512.03	2589.91	2530.35	2812.73
	N-methyl-N-carbamoyl-D-alanine	C5H10N2O3	146.069	M+H	0.12417	27.2246	3502.83	12735.1	12977.5	0.0271985	15.7236	3.37441	248	327	No	No	9038.79	9170.05	10871.6	10366.2	10678.1	9924.23	9303.43	10824.4	12180.4	15703.5	10883	11543.8	12526.7	10446.2	11444.3	9943.16	13501.1	13005.4	14477.3	10834.4	12662.9	12369.8	11438.3	11855	13052	11159.8	16231.5	13125.1	10920.6	10670.8	16880.3	10111.3	14746.8
	Dimethylglycine	C4H9NO2	103.063	M+H	1.16224	18.4563	63980.7	357934	337121	-0.0864281	48.9194	23.8426	79	119	No	No	363353	311472	384375	331972	318184	264209	570297	394489	387180	362967	323873	487126	302830	432618	310929	349476	481507	345495	298054	413725	361121	340932	300325	403859	416706	368997	251110	352895	343079	345974	356564	393991	327084
	N-Methylnicotinamide	C7H8N2O	136.064	M+H	-0.893298	42.9577	1421.33	3380.15	3248.2	-0.0574483	28.0942	39.9745	172	52	No	No	3930.93	4631.54	5591.48	2797.92	2047.16	5171.58	1997.82	2331.91	4247.23	1743.14	3288.9	4170.05	3172.78	2587.85	6517.74	2220.87	2600.6	2106.28	1474.68	2778.76	3164.22	4256.03	2830.77	3257.26	2505.44	2156.22	2476.11	4501.42	1986.89	1751.95	4748.4	3854.23	4406.31
	N,N-dimethylindoliumolate	C10H11NO2	177.079	M+H	-0.735146	38.7017	1388	3561.23	3607.7	0.0187055	34.3388	10.2144	134	264	No	No	4649.22	4931.64	4063.49	3646.09	5421.72	2482.79	4916.31	2606.77	7056.67	3296.55	2767.28	2408.06	3603.25	3518.44	4136.31	3954.11	2718.04	3365.61	4141.32	4866.31	4419.83	2609.05	4096.12	3121.54	2727.38	3771.96	2772.12	2157.34	2694.95	1668.4	2496.27	2407.41	4167.8
	Gamma-Glutamyl Glutamine	C10H17N3O6	275.112	M+H	0.886762	34.8229	14711.8	40305.3	43890.9	0.122951	14.121	10.6642	255	254	No	No	21505.9	22622.6	6744.14	18900	4087.53	27263.4	13893.1	43957.4	37209.1	38847.9	44837.3	71716.2	33328.2	21021.7	44971.6	9489.83	44596.5	27738.5	55917.6	31880.7	25842.4	49586.4	67580.5	60244.9	55773.4	56945.5	72888.8	62682.9	43452.6	49349.6	73648.8	60815	66452.6
	N-Undecanoylglycine	C13H25NO3	243.183	M+H	-1.53894	18.5052	347.325	1896.51	1860.31	-0.0278007	9.67103	20.9158	276	145	No	No	1652.03	2220.89	1691	1930.22	1791.26	1774.36	1734.12	1613.2	1800.5	2003.49	1555.99	2013.08	1840.74	2563.39	1511.97	2215.35	1428.82	1633	1541.72	1602.55	1957.81	1998.28	2559.13	1782.13	2021.93	1757.29	1353.71	1838.88	2198.37	1782.91	1750.77	1849.45	1928.46
	Alpha-N-Phenylacetyl-L-glutamine	C13H16N2O4	264.111	M+H	0.431898	85.5335	22056.6	21097.4	29755.2	0.496075	75.6428	49.2465	14	33	No	Yes	24515	24615.8	30833.4	14801.5	11065.1	21035.2	10486.6	6351.1	35737.6	19009.8	27686.4	39759.2	25956.6	14099	11682.1	58458.8	36853.8	16372.1	21580.4	17978.6	48682.5	23603.9	40523.6	9913.26	4903.43	38720.2	34534	35879.5	12380.7	36547.3	58873.2	13416.4	29021
	N1-Methyl-4-pyridone-3-carboxamide	C7H8N2O2	152.058	M+H	-0.693843	57.8016	30778.4	58681.1	48651.2	-0.270422	44.9167	17.3739	95	178	No	No	34944.3	33738.7	32436.5	79545.3	24188.9	107202	114405	57968.2	51336.1	49456.6	18498.1	62271.5	36346.8	37054	44233.5	71591.6	44056.9	70425.9	21661.9	91757.5	166171	81760.1	21786.6	42880.9	28397.3	44937.9	28121.8	57001.2	21271.3	48861	37472.7	22735.1	45208.4
	(5R)-5-Hydroxyhexanoic acid	C6H12O3	155.069	M+Na	-1.80523	22.0882	72195.9	326218	327391	0.00517963	20.7131	12.336	207	236	No	No	143299	167745	132280	204249	199747	208396	226460	220374	236678	412778	278160	274002	242285	306855	196397	355097	378829	345903	282578	265825	338012	338027	269760	360977	329968	413396	350448	278988	192270	622374	440505	346209	364217
	N4-Acetylcytidine	C11H15N3O6	285.096	M+H	0.175091	27.8005	621.139	2312.29	2168.26	-0.0927826	29.4022	15.8391	163	191	No	No	2403.54	2424.4	1924.05	2248.16	3015.91	2008.14	2692.47	3600.83	2252.44	2498.68	2129.68	1717.86	2312.63	2709.01	2499.17	1922.29	2147.23	2961.41	2289.08	2413.51	2283.27	2859.93	2536.18	1735.76	1719.01	2363.3	2305.13	3409.7	2064.15	1961.14	5214.13	1334.23	2142.45
	N6,N6,N6-Trimethyl-L-lysine	C9H20N2O2	188.152	M+H	-0.812792	51.3811	6520.22	11976.3	13293.8	0.150573	17.1561	20.8702	235	147	No	No	9356.83	8326.95	8077.84	10309	7189.54	9865	8590.41	13965.9	9533.28	9156.39	6704.85	10229.3	6855.83	8349.86	24767.1	11538.5	10200.3	30239.8	9699.34	19612.5	15385.2	16567.3	12443.3	17431.9	12357.1	11111.1	13631.5	14260.5	11357.7	15031.6	19475.6	10016.1	8575.17
	Ne,Ne dimethyllysine	C8H18N2O2	174.137	M+H	-1.424	56.2125	5743.2	35763.7	37119	0.112837	11.4681	8.97622	266	276	No	No	4171.15	5821.43	11260.9	5196.68	9182.77	5547.77	5639.78	5187.64	5087.6	10911.5	4165.12	6324.75	11582.7	12163.5	7190.29	8204.73	16949	7776.71	6438.98	6192.76	7184.74	6437.91	16617.7	8350.98	13310.9	6037.85	7705.02	6746.43	7106.92	19253.4	7416.33	4694.08	16172.7
	Betaine	C5H11NO2	117.079	M+H	1.61385	15.4411	339859	2.22651e+06	2.17943e+06	-0.0308305	37.6883	24.472	120	114	No	No	1.32211e+06	1.40818e+06	1.6094e+06	1.20432e+06	1.35559e+06	1.57242e+06	1.76388e+06	1.73912e+06	1.88243e+06	2.22271e+06	1.20149e+06	2.32164e+06	1.51607e+06	2.63434e+06	2.19144e+06	2.34091e+06	2.69779e+06	2.37841e+06	2.34162e+06	2.64255e+06	2.48488e+06	2.4321e+06	2.9774e+06	2.85866e+06	2.41724e+06	2.35353e+06	2.1342e+06	2.09042e+06	2.29648e+06	2.70497e+06	2.44932e+06	2.72235e+06	2.28649e+06
	N-Acetylneuraminic acid	C11H19NO9	309.106	M+H	0.173018	23.4575	681.843	2916.95	2898.05	-0.00937916	19.6642	8.87689	214	278	No	No	4548.08	2526.66	2967.27	2384.56	1883.11	2901.56	2290.46	2542.72	2388.15	2197	2319.07	2151.28	1921.39	2789.41	2681.01	3105.84	2096.94	3965.81	2924.42	3255.69	2341.83	2610.28	4098.24	2572	2523.3	2280	2878.53	3714.03	2807.3	2850.79	3123.27	2914.02	2857.84
	Oleamide	C18H35NO	281.272	M+H	0.10634	33.3454	66214	196560	200272	0.0269907	28.4742	27.5228	169	99	No	No	188598	138751	226298	130532	172787	205293	140746	92715.3	380259	135347	244960	178888	147333	310525	129793	219101	285295	204520	127629	178904	238118	167040	220673	256003	196111	244498	63891.7	149565	194008	270500	199305	181285	233653
	PA(32:1)	C35H67O8P	646.451	M+H	-9.3961	33.8965	4429.17	12615.6	13448.5	0.0922411	42.6487	24.968	100	110	No	No	10342.3	12064.5	21945.4	13314.2	7814.44	7506.98	14830.6	10532.6	12681.9	16319.5	8244.06	11849.2	7560.83	11479	6191.53	7016.94	7394.07	8140.37	8280.17	10174.2	9547.03	10879.6	10867.2	8732.68	22312.1	7458.6	13866.5	10022.2	10569	10463.9	9705.51	9461.45	4710.02
	PA(O-40:1)	C43H85O7P	744.607	M+H	5.22976	17.6794	1753.12	10140.4	9726.41	-0.0601404	65.3938	70.3009	26	14	Yes	No	9962.55	13038.2	9722.08	11064.5	7726.39	6685.54	9889.29	8787.13	7798.34	10636.6	8364.68	13947.7	9918.37	9822.37	9186.06	7709.1	10942.4	9577.07	9486.39	12998	7006.93	9591.39	9006.29	12299.1	8033.88	11528.2	6939.72	9959.53	8772.1	10673.1	12452.7	9356.64	10218.5
	Palmitoleamide	C16H31NO	253.24	M+H	-0.633812	89.9579	8255.29	9357.93	9023.6	-0.0524854	9.15092	11.694	280	244	No	No	6893.74	10197.9	2369.33	7789.58	6885.13	7562.86	7450.93	3833.57	13717.2	7508.96	16227	9457.75	9060	13594	6887.21	11459.3	15513.6	8712.82	5608.53	9787.38	9013.16	13281.8	11922.8	15516.1	1153.09	17867	3620.23	9971.86	9520.96	13752	12305.7	15495	10000
	Pantetheine 4'-phosphate	C11H23N2O7PS	358.099	M+H	6.03265	31.0223	1026.46	3108.27	3478.42	0.162319	65.8981	50.6014	25	30	No	No	2813.56	1701.97	2492.74	2224.85	3387.36	2336.53	2862.45	2256.65	3377.34	3391.51	2141.25	2965.3	1438.54	1518.14	3269.9	2748.82	3311.46	3859.75	2917.89	2706.6	4254.67	2402.67	4223.94	2834.03	2739.56	3199.67	5434.98	2950.79	6167.92	3233.79	4243.18	3495.66	3389.82
	Pantothenic acid	C9H17NO5	219.111	M+H	1.10947	35.0496	1970.43	5626.33	5618.03	-0.00212933	19.9793	13.9113	213	214	No	No	6448.16	6639.26	5342.47	10045.7	4556.61	11101.1	8138.97	6802.34	6331.22	5669.17	3950.46	6396.02	3845.87	7643.86	3795.72	5760.7	6996.15	7233.64	5096.79	6380.41	5533.53	7510.89	6887.26	4616.44	5824.31	5651.18	4607.68	6396.69	6566.45	6818.92	6263.62	5577.94	4444.15
	PC(40:5)	C48H86NO8P	835.607	M+H	-2.23193	21.6119	11020.9	51346.1	50697.4	-0.0183433	46.4268	28.094	89	96	No	No	46769.3	55124	51466	59452.3	71201	44976.6	43695.1	52504.7	38904.5	56451.2	62668.9	44832.7	41093.3	44937	47217.5	53170.7	46371.3	41709.6	49145.3	48712	37755.5	54850.3	67606.2	59183	47989.9	55030.2	44407.4	40122.9	38700.5	44943.2	70314.6	53769.6	63139.2
	PC(22:6)	C52H80NO8P	877.567	M+H	5.05422	21.6943	1186.04	5371.47	5547.94	0.0466358	24.961	28.3948	183	94	No	No	4855.26	4295.68	3643.96	6177.34	7075.17	5987.25	4789.74	5748.89	5038.92	3979.34	5073.87	4222.06	5725.03	8174.33	5465.94	6437.5	4675.52	4885.51	6519.44	4623.61	5135.93	5158.5	4943.23	5679.88	4479.86	7083.1	5539.07	3939.44	5613.43	5111.45	5955.27	3768.93	4586.1
	PC(36:2)	C44H84NO8P	785.595	M+H	1.54094	13.8821	88165.7	624044	644463	0.0464508	18.1823	11.6563	224	246	No	No	646477	642984	538567	686378	724251	602921	683732	617951	694393	628317	972356	704173	666740	613602	647709	678473	678701	494518	604399	707541	594702	598979	536851	733630	611975	818173	635876	611396	604396	638383	603514	663210	634694
	PC(36:3)	C44H82NO8P	783.578	M+H	0.645791	13.0428	54271	422244	410902	-0.0392823	52.8459	31.3561	61	83	No	No	346938	382821	381056	443333	381977	378708	411834	378188	434693	430085	399777	393558	413250	692119	444410	483598	415781	432638	385192	435400	441376	352678	327004	398524	393027	522434	430243	444624	361190	454236	338113	452615	420522
	PC(38:4)	C46H84NO8P	809.594	M+H	1.27955	20.5827	89253.6	447933	421534	-0.0876311	33.2059	16.3405	141	187	No	No	384614	465231	451714	414982	408953	420388	581602	497935	350779	569388	376350	425896	439860	422690	375604	440016	468064	484224	495542	581800	337269	433128	341019	405026	550313	408757	391208	426781	351632	439265	459807	528852	390067
	PC(42:10)	C50H80NO8P	853.57	M+H	9.38357	32.5008	2350.84	7526.7	6984.78	-0.107803	36.6309	64.1905	123	17	Yes	No	6658.83	5336.13	5571.24	10918	5708.65	6889.14	6351.31	6036	5747.2	5403.04	5287.39	4596.77	7057.99	12247.8	6682.3	6189.8	4650.22	4856.98	6399.57	4811.63	5518.71	5916.59	7589.6	9960.59	6037.96	8396.98	6054.49	5380.97	7094.36	9477.54	9439.88	4440.34	8919.35
	PC(42:6)	C50H88NO8P	861.625	M+H	-0.0349508	26.5136	532.171	1978.16	2031.7	0.0385331	30.0077	20.3293	161	153	No	No	2022.34	1860.38	2376.62	3219.64	3421.45	1246.87	1468.78	1575.65	1818.96	1728.5	2635.28	2009.24	2227.57	1967.05	2299.11	1556.5	2511.7	2160.17	1335.8	1591.73	1631.23	2494.9	2654.5	2194.7	1384.7	1999.39	2083.23	1370.02	1574.85	1936.75	2228.85	1597.98	1834.44
	PC(o-38:4)	C46H86NO7P	795.61	M+H	-5.36355	20.7672	7268.95	34161.8	35712.9	0.064062	22.699	27.207	196	100	No	No	35016.8	50056.8	45819.5	33184	33496.8	22183.5	36231.4	43737.3	29451.2	30359.8	28267.9	48808.9	32372.2	33502.7	39056.1	27675.2	53143.3	32915.2	34835.2	44856.2	28508.4	35756.1	25960.6	34447.7	41633.7	31365.6	36739.8	38437.7	31954.6	32165.7	28708.9	33350.1	31945.8
	PC(o-40:5)	C48H88NO7P	821.627	M+H	-3.37426	22.5409	2743.14	11784.5	12495.5	0.0845231	35.6603	14.8993	127	202	No	No	12429.1	15219.4	13846.2	12368.2	14259.1	5815.35	10886.8	11839.8	10156.9	9122	12359.9	14749.8	11103.4	9720.01	12040.8	7445.12	16780.4	13245	12590.2	10995.3	8143.8	13177.9	11628.5	12281.5	13259.6	9636.27	11358	11654.9	10747.8	9144.08	7594.28	9506.82	11044.6
	PC(o-42:4)	C50H94NO7P	851.674	M+H	-3.11404	32.6523	1602.55	4673.67	5106.14	0.127677	54.7651	46.7863	55	38	No	No	4081.3	8233.55	3909.19	4282.06	4706.79	1775.2	4584.83	4379.51	4045.6	3208.4	6087.8	4973.97	4343.52	3989.4	4160.41	2762.69	5738.48	4132	2720.73	4161.18	1903.05	4804.28	5608.44	4459.09	5018.54	3972.2	5599.33	3947.18	3819.16	3528.74	2891.69	3928.3	4247.03
	PC(44:5)	C52H96NO7P	877.692	M+H	-1.06449	36.9871	4641.5	11456.9	13473	0.233849	83.5067	73.7298	8	11	Yes	Yes	9902.95	22027.2	8795.19	9644.5	11803.6	3579.14	9846.49	11368.3	11162.4	7356.51	19263.2	11333.3	11896.9	9249.29	10214.1	5274.48	13914.7	12555.3	7302.71	8430.85	3597.25	13407.6	16832	9523.34	13498.8	10235.6	14196.3	10718.8	11968.9	9959.36	5766.43	10461.7	8947.1
	PC(44:6)	C52H94NO7P	875.676	M+H	-0.914357	33.5531	2745.44	7411.07	8835.02	0.25355	100	86.3141	1	6	Yes	Yes	7220.22	14124.2	6580.87	6667.33	10860	2910.9	6055.15	7693.86	6912.41	4482.38	12669.9	6989.38	8183.64	5184.53	6000.93	4209.61	8294.25	9899.66	6299.85	4184.96	3178.22	9995.15	11809.5	6748.55	9021.93	6637.48	9589.91	6795.41	6910.9	5545.89	3960.3	8695.8	5936.6
	PE(34:1)	C39H76NO8P	717.53	M+H	-0.606238	41.108	1292.03	3524.26	2820.41	-0.321413	98.1235	77.8932	2	10	Yes	Yes	3007.05	4910.43	1695.66	4907.66	1585.76	5024.61	2525.7	2289.48	2335.95	5045.08	3176.22	1442.14	3089.78	2942.52	3015.7	3076.18	1413.77	2170.01	2168.02	1918	2183.49	1871.91	2215.12	2663.02	1507.71	1879.42	3137.88	2295.01	2185.01	3153.25	3667.64	2751.83	3296.67
	PE(35:0)	C40H80NO8P	733.562	M+H	-0.521692	17.2912	5504.1	32313.1	31424.7	-0.0402174	3.18829	8.45463	314	285	No	No	21789.6	33718.3	29358.1	35319.4	24027.4	36230	27967.7	29502.2	26619.5	29046.9	25540.7	27022.1	36046.8	40181.8	31556.3	30257.2	35764.8	37125.1	30760.1	33468.6	27368.2	33133.8	34905.8	37772.1	35481	26762.4	27092.4	35209.3	32135.2	33495.2	41300.1	32298.5	27524.5
	PC(35:6)	C43H74NO8P	763.516	M+H	1.39731	57.0621	9886.03	19799	15231.6	-0.37836	70.7357	24.1693	20	118	No	Yes	16001.5	31847.8	12121.3	23735.4	18265.2	19033.9	16638.6	10356.3	15289.2	25839.3	12386.8	10279.7	16700.3	12997.3	13704.2	21178.2	6836.25	13320.5	5649.97	11395.2	16086.4	19795.6	22976.4	15142	8139.23	16633.9	14974.7	10816.1	14282.3	12818.7	27255.9	14385.9	15552.6
	PE(35:2)	C40H76NO8P	729.532	M+H	0.955308	28.1956	3488.3	12233.2	12489.1	0.0298616	3.62363	26.1141	309	107	No	No	9094.22	11889.2	15365.2	13480.2	7221.46	13285.2	9204.17	11874.2	14397.1	12112.9	10758.5	7987.37	11734.6	20424	11795.3	19381.5	6420.99	12886.4	14059.7	14409.3	15923.6	9917.87	10029.9	16009.3	9226.79	11834.9	14180.3	12784.7	8784.76	14699	14203.9	11916.4	12929.7
	PE(37:1)	C42H82NO8P	759.579	M+H	1.31688	13.8944	125939	925801	889984	-0.0569237	35.0963	16.9009	129	183	No	No	688024	806559	931391	1.01823e+06	771371	882046	956047	847071	888800	821426	710233	793108	931836	1.04241e+06	848302	940115	858889	802126	773123	857944	1.06538e+06	880770	819121	1.13592e+06	994960	957202	1.00242e+06	900487	912534	958367	900383	711669	1.00445e+06
	PE-NMe(36:0)	C38H76NO8P	705.531	M+H	0.386372	36.0161	3073.04	9016.43	8122.87	-0.150568	52.2155	17.1806	66	180	No	No	6033.25	9376.14	8776.94	9763.35	4801.21	11242.4	7402.01	7475.13	7135.12	9347.07	4383.15	5980	8924.97	10808.5	8083.27	11704.1	6909.27	7052.41	9614.45	8027.27	8368.41	8705.17	7847.02	16477.6	6219.64	5428.02	7454.55	7571.57	7173.53	8803.73	16298.5	4914.9	8395.36
	PE-NMe(34:1)	C40H78NO8P	731.547	M+H	0.365778	35.8184	21038.7	62555.9	55505.7	-0.172512	56.6685	21.0042	46	144	No	No	24949.1	48488	60818.8	67161.7	29795.3	99137.6	42555.7	52182.3	55868.7	71828.2	25830.3	31352.7	57406.1	113071	49854.7	69419.9	39187.1	52919	71396.2	56968.1	84340.9	46815.9	57162.5	81812.5	40624.8	52518.8	72546.6	57229.5	38988.6	83202.2	74156.8	37356.1	61540.7
	PE-NMe(36:2)	C42H80NO8P	757.564	M+H	2.04743	13.1005	198787	1.52084e+06	1.5145e+06	-0.00602577	33.1071	21.5338	142	141	No	No	1.44642e+06	1.42769e+06	1.43653e+06	1.53132e+06	1.39422e+06	1.59541e+06	1.53587e+06	1.48115e+06	1.74662e+06	1.4796e+06	1.6791e+06	1.48884e+06	1.4443e+06	1.73869e+06	1.54037e+06	1.72114e+06	1.49764e+06	1.50416e+06	1.42437e+06	1.47415e+06	1.79558e+06	1.40044e+06	1.13754e+06	1.61764e+06	1.48077e+06	1.78539e+06	1.43414e+06	1.738e+06	1.60549e+06	1.53372e+06	1.31087e+06	1.59096e+06	1.52107e+06
	PE(P-38:4)	C43H78NO7P	751.551	M+H	-0.21068	34.1488	21354.5	61231.9	63635.3	0.0555434	1.31809	12.2529	326	237	No	No	73501.6	63946.8	54817.3	66066.7	56581.2	38133.6	85622.1	75357.5	42518.3	47319.5	58860	92585.3	55885.1	46434.5	38285.1	42387.1	67845.1	63872.2	35363.1	144618	38051.1	62041.9	44835.6	44511.3	66978	49336.4	59134.1	62071.6	56804.2	106338	68321.9	83237.4	32536.8
	PE(P-34:2)	C39H74NO7P	699.521	M+H	1.37106	31.8975	1158.1	3493.13	3747.09	0.101251	17.1732	11.5591	234	248	No	No	4614.08	4207.78	2331.62	3721.72	3357.04	2382.78	4755.49	3688.75	3512.36	1755.88	4557.51	6737.57	2848.59	3285	3107.12	3485.91	4119.23	2775.95	2455.32	6429.45	2845.15	3551.43	3279.82	3186.34	2379.14	4338.66	3513.73	3032.76	3962.12	4572.85	2764.53	3033.43	2614.95
	PE(P-36:2)	C41H78NO7P	727.552	M+H	0.388321	34.6028	2509.92	6904.4	7548.94	0.128757	4.88088	23.1627	304	125	No	No	10016.5	8292.18	4564.86	7684.27	7328.61	3813.8	7738.66	7110.29	6889.91	4694.81	9959.29	14609.4	6467.23	5552.14	6142.25	5135.96	8070.89	4741.26	3461.02	10961	5293.09	6696.87	6151.08	6044.65	5195.85	7683.73	7378.92	6005.74	8626.93	9850.85	5492.18	6225.01	4757.31
	PE(P-36:4)	C41H74NO7P	723.52	M+H	0.08618	31.1253	9667	31160.7	30971.7	-0.00877631	25.7185	19.9784	180	156	No	No	34735.2	27715.3	32721.9	37464.4	29381.1	27323	54633.3	37004.1	21506.2	26196.4	28225.5	45875.8	25476.8	24952.8	19851	31356.4	29027	39165.4	21903.1	73016.1	19326.9	29855.2	24652.5	22594.2	31202.8	29833	27066.1	29485.2	25318.1	48450.5	32607.8	45176.3	18729.1
	PE(P-38:5)	C43H76NO7P	749.536	M+H	-0.315863	32.6585	17609	52073.6	55479.8	0.0914123	1.98992	7.94807	322	288	No	No	59024.2	44699	62417.5	63608.1	76926.5	35904.6	69576.7	62476.4	42989.1	39109	53257.1	100475	48278.7	40643.5	36818.1	44219.7	54546.3	59340.3	35603.8	111680	38381.7	61536.9	35315.9	44165.5	50361	51547.9	51281	45745.1	46349.3	96414.1	55498.4	64603	32361.9
	PE(P-38:6)	C43H74NO7P	747.521	M+H	1.15401	32.7435	6289.57	18834.6	19525.1	0.0519465	8.74442	11.9783	283	241	No	No	19293	15969	27849	22107.3	35737.1	12120.9	21232.8	22503.1	15360.1	14055	23830.2	31398.8	13538.1	13586.1	13228.7	20168	15691.3	22569.2	13063	26406.9	20457.5	28190.3	20240.3	18404.3	15067.6	22985.5	18000	12568.7	15334.5	22510.8	18450.3	16016.6	16285.2
	PE(P-40:5)	C45H80NO7P	777.565	M+H	-2.72666	27.008	2420.98	8671.77	9211.2	0.0870623	30.2363	3.74553	157	324	No	No	10345.4	8760.75	8651.55	10681.6	11329.7	4745.61	9054.86	8700.56	7059.99	6313.35	9071.24	15064.7	8106.24	7115.43	6384.35	5880.96	10537.2	8039.85	5121.25	14164.8	5842.17	11203.3	8758.07	7861.02	8092.49	8315.82	8639.84	7313.41	8886.84	9498.31	7994.31	9443.09	6045.09
	Phe-Ser-Tyr	C21H25N3O6	415.178	M+H	7.96909	22.3194	4166.23	18320.4	18959.2	0.0494536	11.1221	17.9809	269	173	No	No	14481.7	14886.5	17048	20708.4	15613.8	15803	19620.4	20606.1	18971.5	22273.7	21147.6	22639.9	16997.8	21152.2	22358.4	21783.4	16684.1	18768.2	18565.4	22977.6	23279.1	18290.5	27728.9	30808.7	19590.5	22551.5	24029.8	20842.8	25761.8	20183.2	17554.6	19203.1	22201.7
	Phe-Thr-Trp-Pro	C29H35N5O6	549.257	M+H	-2.7882	12.8993	1327.71	10329.2	10262.2	-0.00938614	16.358	8.66553	240	282	No	No	9362.74	11295.2	11275.7	10637.1	11042.7	10578.8	12422.3	10352.9	10340.1	14360.8	7381.03	9672.13	9521.13	10857.6	9549.68	12170.8	11690.8	11015.5	9582.76	10056.7	9980.41	9480.5	10700.5	12352.8	9120.37	10442	8916.38	9583.94	9316.56	8918.11	8558.97	9076.04	10012.1
	Proline betaine	C7H13NO2	143.095	M+H	1.30491	122.871	774013	593023	661174	0.156943	6.59723	11.8699	294	243	No	No	334803	42556.9	797892	2.13198e+06	152600	2.35531e+06	50968.3	24191.6	977966	30119.3	331864	118083	2.29139e+06	330485	2.01876e+06	59113.9	96470.8	186643	3.33127e+06	28375.3	1.02313e+06	107945	563266	1.19992e+06	21193.9	86008	1.39054e+06	4.33578e+06	2.50951e+06	967444	596342	176194	1.40837e+06
	517.24582 @ 6.8	/	517.246	/	/	47.4879	1175.65	2578.35	2388.8	-0.110159	34.8046	14.5386	131	206	No	No	3379.85	2222.45	2298.22	2304.16	2527.77	3365.81	5173.63	3061.59	2427.88	5868.25	4680.97	3245.15	1306.31	3144.01	1721.07	4740.9	8868.61	1567.96	2584.71	4365.03	2744.41	1346.5	2542.93	1995.03	3420.13	3644.5	1337.84	1939.97	1701.91	3200.78	892.01	3585.13	2674.28
	PS(38:4)	C44H78NO10P	811.536	M+H	-0.00380894	53.9695	1798.3	3105.77	3523.53	0.182069	54.8	42.0063	53	45	No	No	8091.2	2445.39	6168.47	5069.37	1348.85	3905.57	2604.22	2262.46	1170.41	1755.81	1621.82	1574.38	1249.9	4227.08	2330.16	7074.88	2840.69	7684.86	2081.29	2091.9	2622.57	2728.69	2658.3	1884.83	3075.08	2171.34	3068.29	2529.27	1761.22	1478.18	1266.62	9516.37	2573.33
	PS(O-29:0)	C35H70NO9P	679.473	M+H	-8.02645	24.4793	17585	73684.4	70272.2	-0.0684046	43.6237	18.0577	98	171	No	No	86328.7	86374.4	53093	92860.7	93526	66931	86927	81540.1	87071.6	80128.9	101456	82282.6	87013.2	83818.9	71666.5	82340.8	91078.4	78077.8	82882.5	96150.6	70352.8	72946.7	74505.9	93195	52388.8	88104.6	71128.6	75572.2	65114.7	94506.8	68923.3	88269.4	81890.2
	Arg-Ala	C9H19N5O3	245.146	M+H	-5.4	69.0196	7995.8	10046.7	12886.3	0.359125	89.2778	94.2516	4	2	Yes	Yes	3549.65	5415.46	5462.13	4195.72	4779.6	9082.79	4972.7	7933.06	5169.87	7634.49	8858.14	8899.01	6320.48	11218.2	5375.63	7851.5	8632.86	11038.5	16160.3	10433.5	10182.4	12149.5	20363.1	10944.2	9273.62	8707.97	10426.5	7498.46	13424	7979.72	9001.71	14104.4	9310.32
	Sarcosine	C3H7NO2	89.048	M+H	3.47141	17.0624	139844	800505	835763	0.0621848	73.9414	23.4487	16	121	No	Yes	621181	862407	873478	987520	923999	852547	938392	792338	763401	746849	1.12686e+06	654191	856019	902209	785895	784071	367789	772104	868398	631008	727672	682098	922507	772586	769145	929468	979232	652119	932346	824399	1.15251e+06	726018	922031
	SM(d41:2)	C46H91N2O6P	798.662	M+H	0.346957	19.2678	9265.47	48471.1	47763.7	-0.0212117	40.45	28.6027	111	92	No	No	47600.7	58710.4	48319.9	44843.6	38527.6	22400.7	43101.1	35842.4	42953.4	49554.6	39992.3	64500.1	48894.4	58706.7	44868.9	26359.3	62274.1	50596.2	38167.3	67269.7	34478	65685.3	52300.7	45641.2	42852.4	48497.4	53485.8	50428.9	40672.3	54294	44009	53050.1	49081.1
	SM(d34:1)	C39H79N2O6P	702.569	M+H	2.4045	14.7731	140293	934779	962242	0.0417741	41.3323	37.5283	104	63	No	No	1.35788e+06	1.22465e+06	1.09745e+06	808993	1.11968e+06	752258	851887	1.04591e+06	925601	779037	976123	1.18956e+06	913877	790743	909135	831659	1.14642e+06	856827	786046	844445	712321	803193	1.08399e+06	784204	822277	733733	805298	726829	945623	839839	916641	994221	854024
	SM(d36:1)	C41H83N2O6P	730.599	M+H	-0.0935432	65.7867	44617.2	64888.4	70302.6	0.115617	52.392	34.4635	64	73	No	No	52353.7	52015.6	45506.1	50047.9	53039.6	30046.9	46005	71628.5	53932.2	41066	40949.7	29579	32481.4	33655.4	48095.6	52160.4	52699.6	74699.5	60303.8	56983.2	47037.9	34638.4	67621.5	67086.6	84629.2	53649.3	70437.7	61863.4	73741.2	74595.7	57667.5	77222.4	50673.9
	SM(d38:2)	C43H83N2O6P	754.598	M+H	-1.39039	19.3751	608.565	3158.39	3126.21	-0.0147746	18.3016	10.7113	223	252	No	No	2799.24	3785.56	3762	2836.5	2292.62	1949.36	3158.85	3444.48	3062.82	3324.74	2651.34	3744.89	2804.85	4204.92	3490.2	2974.66	4473.54	4692.89	3103.46	4085.52	2858.94	2836.77	2616.03	2857.14	3135.66	3803.85	2847.08	3189.06	2644.25	2460.18	3488.04	3938.54	3283.43
	SM(d40:1)	C45H91N2O6P	786.66	M+H	-1.51479	26.5565	40124.8	150574	151530	0.00912737	11.2293	21.8409	268	136	No	No	156551	207729	103784	123369	111226	114073	125064	99767	117495	155297	224399	146888	171865	169987	132378	115340	115882	115475	102141	169951	98077.7	128738	184874	117833	171082	158285	144822	147539	117960	209344	111041	213222	148184
	SM(d30:1)	C35H71N2O6P	646.505	M+H	-0.391552	28.7897	1880.77	6686.19	6402.95	-0.0624482	73.1015	44.5852	17	40	No	Yes	6610.84	7260.99	6548.93	6938.57	4428.89	5863.66	6474.3	7705.26	7838.06	7956.01	3659.81	6417.91	7529.65	9554.87	5565.83	7457.77	9660.81	8181.99	6522.62	7637.58	5880.65	5874.46	4879.77	9400.78	4124.42	6141.41	6030.52	6046.44	4567.97	7813.58	7678.74	5068.85	7719.99
	SM(d32:1)	C37H75N2O6P	674.537	M+H	0.938569	22.4368	42538.4	193686	186129	-0.0574214	71.6671	53.0595	18	27	No	Yes	203616	171237	194979	230517	165501	144553	212469	206756	192121	224075	113824	191303	207108	229824	146536	171726	240656	195186	162983	212156	178096	177148	167500	254870	143564	206097	153446	164004	177290	231596	198792	154391	234622
	SM(d36:2)	C41H81N2O6P	728.584	M+H	0.871296	19.6438	25953.2	133573	130888	-0.0292965	3.21165	22.9109	313	127	No	No	113418	149768	138433	113686	105102	103425	130540	146554	148457	126421	96229.9	136506	96449.4	111957	124428	124465	185181	175504	138632	165816	118330	116068	106090	118684	152497	163868	123107	124854	96573.1	124960	203657	136017	119944
	SM(d38:1)	C43H87N2O6P	758.629	M+H	-1.34538	16.455	24407.9	151025	146052	-0.0483026	54.4302	45.1341	56	39	No	No	147232	177510	129582	156771	114188	143683	157141	130692	132299	177343	172581	150130	160906	160719	144911	138788	139727	127610	117627	170342	130732	136037	151492	152671	160478	157910	132415	149393	128910	181030	115301	144085	164624
	SM(d40:2)	C45H89N2O6P	784.646	M+H	0.674488	13.2344	24302.1	184168	183172	-0.00782479	13.7687	22.5165	257	129	No	No	184188	215882	183267	156655	169775	110671	169681	159367	175264	187365	154343	186900	177121	220602	176138	133722	241783	191268	145474	203344	155110	210944	175808	164073	209759	188640	194423	174903	161983	220556	173331	186917	201393
	SM(d41:1)	C46H93N2O6P	800.676	M+H	-1.63508	33.9513	8732.91	26221.2	25299.3	-0.0516331	17.101	39.4587	236	55	No	No	24900	37881.9	17611.3	21924.1	15576.1	16150.3	18659.4	14278.8	16349.6	28048.2	37177.1	31436.7	29771.4	32258	20178.9	15032.1	17750.6	20721.3	15780.6	33195.9	14683.9	24984.4	34543.4	20226.2	21942.1	25654.2	24566.9	28204.5	17893	33997.4	17992	40310.9	20887.5
	SM(d42:2)	C47H93N2O6P	812.678	M+H	1.19548	21.2753	73665.5	340267	351312	0.0460869	50.0626	24.887	75	111	No	No	290344	396560	303060	233235	336833	185472	256627	257033	289900	283851	438269	347241	352870	400885	337919	231023	350152	368137	252764	357260	256911	343708	425326	245162	374554	362883	389071	364365	308860	445018	287386	437236	282667
	SM(d40:3)	C45H87N2O6P	782.628	M+H	-3.21446	17.7049	3532.41	20264.6	19686.7	-0.0417399	63.0909	39.5186	30	54	No	No	17601.5	22538	24545	17004.4	15326.5	13889.3	16590.4	23668.8	19362.5	26524.5	15570.7	22265.7	20551	27987.2	19808.6	19112.5	25958.9	28986.6	22295.2	27501.1	17808.5	24861.3	16440.8	21226.9	21127.3	20425.6	17469.5	25331.4	18795.8	20208	23179.2	25171.1	19590.9
	SM(d32:2)	C37H73N2O6P	672.521	M+H	0.10949	22.7149	2554.37	11325.6	11177.4	-0.0190069	47.5331	13.6492	84	220	No	No	10750.6	11138.6	10847.6	11198.2	8731.92	8980.65	9913.96	13924.8	16401	11230.5	6038.62	11124.5	10963.4	12941.5	10845.5	9909.11	15533.9	20718	14123	14813.6	10220.7	12816.1	10788.4	11901.9	9029.79	13557.1	13995.6	11218.6	7818.18	12747.1	15883.2	10109.8	9879.79
	SM(d33:1)	C38H77N2O6P	688.552	M+H	0.408877	23.0736	14931.6	66185.5	63466.7	-0.0605159	50.0092	22.4898	76	130	No	No	81733.8	61590.7	68077.6	73927.4	57572.3	36671.5	62453.6	60732.8	65486.9	68539.3	42768.3	73238.2	63913	69901.3	49433.4	46802.8	92060.4	58116.2	61033.5	73162.6	52754.2	67719.7	64051.3	86376.2	44733.8	63342.1	44710.1	54799.6	62831.5	57413.1	73182	53026.9	80232.2
	SM(d34:2)	C39H77N2O6P	700.553	M+H	1.13085	15.7632	39218.5	250206	247605	-0.0150758	7.08358	19.0101	290	164	No	No	243641	234225	250607	207036	223545	181331	236410	282152	293453	217604	187208	232546	221608	254119	213689	221254	379719	346442	248956	269939	261945	270055	236371	209036	259867	312097	250526	244435	210906	251260	348143	251808	214994
	SM(d35:1)	C40H81N2O6P	716.583	M+H	-0.249253	18.5828	4320.21	23548.2	22994.8	-0.0343085	29.9708	24.7229	162	113	No	No	26010.3	27140.1	21722.2	24505.3	21906.6	12061.2	20422.3	20066.9	23383	24240.2	17093.8	27507.7	20245.3	22442.1	18796.8	16275.3	27030.4	21714.5	21761.3	29202	16578.7	22243.8	23288.6	30207.4	17740	26203.4	18381.4	20743	21441.4	18379.4	27647.4	22242.4	27441
	SM(d36:3)	C41H79N2O6P	726.567	M+H	-0.778451	19.3602	1415.59	7271.89	7345.63	0.0145571	3.67787	22.0828	308	132	No	No	7715.95	7408.98	7741.29	5801.53	6071.53	4864.54	6868.05	7660.65	8682.35	7385.45	5497.34	8400.12	6117.91	8403.91	7827.7	5332.82	10524.3	12539.7	8135.73	8836.09	6391.07	5951.26	6386.94	7043.68	6948.13	9062.13	6502.73	7046.27	6353.8	6606.82	9943.59	8918.94	6363.04
	SM(d37:1)	C42H85N2O6P	744.612	M+H	-3.20594	21.4854	1004.85	4669.93	4682.75	0.00395499	25.0326	4.63632	181	321	No	No	6430.13	7364.23	4742.86	5588.87	4424.78	3486.94	4958.58	4807.86	3421.76	4863.52	4483.36	7670.31	4729.86	3879.72	4149.11	3534.44	5256.69	4345.32	4004.01	6119.31	3997.66	4150.73	5509.71	4910.99	4041.38	4636.94	3036.8	4839.16	4424.18	4568.67	5676.31	4109.41	4671.03
	SM(d39:1)	C44H89N2O6P	772.645	M+H	-1.04972	29.196	6313.25	22520.1	20865.1	-0.110121	79.6103	54.2619	11	25	No	Yes	24527.5	29830.3	16386.8	24776.9	13422.4	14249	20448.1	13848.6	15167.3	28575.3	20472.5	25970.1	24737.6	27988.7	16795.6	13223.7	19350.9	16310.9	15951.5	31123.9	13354.7	21823.3	22069.1	22295.6	18039.2	19267.9	17693	21381.8	17432.5	29477.5	15068.2	22934.9	24608
	SM(d42:3)	C47H91N2O6P	810.662	M+H	1.12939	17.3032	36204.1	204162	213524	0.0646815	54.2893	43.5709	57	43	No	No	171955	226482	224163	152089	202841	99180.3	167226	205463	224125	166343	203089	210483	200078	217603	224836	146561	328209	280334	197475	230527	183797	264970	224973	158309	235077	217147	256813	217956	188184	217378	220855	252683	183610
	SM(d43:2)	C48H95N2O6P	826.692	M+H	-1.11866	27.4557	1862.8	6941.35	6652.24	-0.0613743	15.4904	5.03863	249	319	No	No	6001.37	9693.79	5946.02	5807.53	7710.67	2193.24	4710.46	5433.17	4883.35	8653.41	5634.23	9185.8	7095.88	10489.1	5379.85	3384.17	6193.7	6848.19	5280.55	8852.28	3769.24	7180.49	8960.4	7730.21	5076.26	8839.14	5228.25	8200.9	7442.31	7155.88	6569.87	5998.41	6333.13
	3-ketosphingosine	C18H35NO2	297.267	M+H	-0.510729	7.57611	408.329	5468.05	5323.39	-0.0386808	33.0318	6.20895	145	311	No	No	5292.19	4637.61	5204.25	5392.66	5272.4	5153.27	5182.61	4957.55	5067.56	4848.42	5039.67	4854.03	5056.95	5697.16	4856.74	5765.96	5389.19	5170.2	4859.73	5659.81	5114	5363.16	4817.1	5499.39	5169.43	5360.11	5316.5	5243.92	4953.59	5510.97	5587.53	5119.26	5357.57
	sphing-8(E)-enine-16:0, ceramide	C34H67NO3	537.512	M+H	0.717275	25.2738	9083.42	35482.3	36327.6	0.0339661	17.6435	3.53266	229	325	No	No	40358.3	51241.9	31166	44663.6	43454.1	31906.5	41629.8	36155.2	24499.5	37704.3	53235.3	31957.6	39625.8	33794.1	40160.6	36163.5	31711.7	31543.6	26941.8	35945.9	18239.9	30595.7	44457.7	33469.5	34565.6	38811.7	23590.7	31981.1	31377.3	45228.6	35144.5	48537.4	45049.6
	Stearoylcarnitine	C25H49NO4	427.365	M+H	-1.81507	33.6579	1525.62	4490.41	4568.51	0.0248783	1.03541	7.45968	328	299	No	No	7021.02	4415.45	5190.42	3844.15	6092.1	3019.51	4339	5052.41	4222.06	2829.96	2603.35	5643.03	3877.29	2919.8	2862.31	4339.68	5199.61	4247.16	3099.74	4390.21	3424.91	3514.14	5565.23	5285.7	5589.3	3214.07	4342.05	3798.64	4166.57	4044.87	4321.3	4212.37	4538.45
	Symmetric dimethylarginine	C8H18N4O2	202.143	M+H	0.478775	27.6022	11662.6	40644.9	43612.5	0.101668	47.8987	14.2186	82	211	No	No	44255.7	30154.4	39110.3	31303	32447	33638.9	34892.4	46131.3	43671.2	31948.7	28981.6	39630.8	32799.9	37525.1	37626.1	32466.6	55651.6	51785.9	39661.2	38930	40514.4	30967.9	54201.5	41549.2	42715.8	41615.7	54150	40676.1	42118.9	45823.6	53399.9	37634.7	39887.4
	Taurine	C2H7NO3S	125.015	M+H	-0.259525	18.4757	2350.28	12515.7	12894.5	0.0430176	41.0582	20.8152	106	148	No	No	16066.4	12771.3	17733	13644.7	11601.7	15189.6	11593.2	12580.2	12172.6	10831.8	10747.9	10452.5	9571.37	13163.2	11534.8	14531.3	13038.8	19725.1	13370.2	15885.3	14401.2	10690.3	12655.4	11893.3	13303.3	13123.7	14111.7	12808.2	11460.5	10120.8	13235.1	14982.1	13938.7
	TG(56:2)	C59H110O6	914.837	M+H	7.62281	25.3369	1354.49	5378.05	5318.75	-0.0159964	23.4581	20.6726	192	150	No	No	4131.36	4379.9	6955.14	5716.68	4861.32	7000.07	4775.83	4076.35	5287.74	3279.32	4617.61	4092.17	3368.09	5281.86	7670.69	3455.63	4036.81	5855.43	5197.72	6542.58	5342.96	5065.7	3333.05	7292.83	4993.76	4730.1	6981.77	6131.82	3895.87	5615.68	4597.54	4702.19	4798.52
	TG(57:9)	C60H98O6	914.732	M+H	-4.62546	26.6252	1775.9	6774.15	6581.89	-0.0415372	32.2491	10.0059	149	267	No	No	4781.12	4303.92	6016.81	7089.01	6256.05	7814.34	5492.61	5076.82	6774.23	4922.46	5448.75	4878.97	4902.26	6628.51	10760.7	4492.7	5051.67	7178.84	6041.43	8981.44	6298.91	6678.87	4242.17	9308.53	7004.29	6221.58	8326.35	8737.75	5095.96	7955.22	5390.15	6516.01	5795.26
	TG(48:2)	C51H94O6	401.35	M+2H	-5.46402	26.7675	1228.08	4629.17	4553.05	-0.0239211	16.4502	84.2445	239	7	Yes	No	4716.61	4446	3851.82	3819.18	4275.34	4056.98	3751.53	4321.46	11246.1	4517.68	4202.48	4167.29	3416.28	4778.65	4170.88	4155.34	4947.9	3937.16	2676.88	4087.94	3444.96	4259.18	3424.63	8904.39	4036.41	3931.04	3983.73	3112.24	3233.46	3962.15	4065.78	4133.73	3697.5
	972.90985 @ 12.31	/	972.91	/	/	15.1869	373.039	2502.86	2416.93	-0.0504037	24.5929	13.7068	184	218	No	No	2634.56	2420.58	2872.8	2415.79	2506.59	2120.93	2249.85	2393.73	2133.66	2165.48	2295.52	2624.76	2075.95	2006.91	2155.28	2520.29	1949.53	2455.37	2018.32	2172.25	2173.62	1991.34	1895.05	2021.56	2135.48	2308.08	1923.67	1867.79	1895.06	2389.73	2510.21	2369.66	2300.18
	TG(68:12)	C71H114O6	531.433	M+2H	4.59739	21.5303	110245	525482	500673	-0.0697731	10.3613	27.0884	270	101	No	No	484123	576278	435127	332768	568797	465570	655390	300073	567401	614539	535591	664361	501263	594643	418610	497716	488143	519946	293345	540416	463658	545404	382289	509404	652361	557156	563792	390810	329518	572809	508686	532811	522279
	Thiomorpholine 3-carboxylate	C5H9NO2S	147.035	M+H	-1.12572	18.4885	1954.12	10634.7	10514.1	-0.0164659	23.4819	8.59597	191	283	No	No	10725.5	10164.4	12198	8269.41	12299.8	8600.69	9942.4	10242.1	11074.3	16661.3	11156.5	14195.9	9849.45	12067.4	13126.1	9273.66	8360.4	8382.36	10454.6	10756.4	9306.2	8577.71	12623.7	11923.2	10276.7	12973	12759.6	8938.27	10404.4	10159.3	9819.66	8910.33	10204
	Thr-Val-Pro	C14H25N3O5	315.181	M+H	4.60727	17.9756	1240.04	6653.91	7105.42	0.0947162	59.0923	26.1964	41	106	No	No	4365.32	4844.54	4775.34	5528.85	5256.64	4685.37	4966.87	5215.8	5469.32	5323.12	6275.59	6232.2	6417.58	6837.37	6148.37	7906.26	7128.59	8511.97	7015.62	8355.25	7813.44	7508.4	7578.97	9186.15	8959.18	8998.47	7462.97	8541.74	6669.11	7798.06	6977.17	7781.59	7391.39
	5-Amino-2-oxopentanoic acid	C5H9NO3	131.058	M+H	-2.82084	5.25917	1621.95	30836.5	30843.6	0.000329737	3.21749	19.0055	312	165	No	No	28929	29956.9	29837.5	32564.7	33993.3	29719.5	29883	31293.7	30124.8	30072.4	32202	32607.1	30595.2	33583.1	29137.5	32127.9	29916.4	31369.8	27872.1	33068	31550	30592.9	29566.5	33363.2	32973.6	33213.5	28862.5	30425.1	30475.2	32220.7	31338.8	31855.5	31686.1
	Trihydroxycoprostanoic acid	C28H48O5	464.35	M+H	-0.167872	30.7605	4090.59	12822.3	13700.9	0.0956184	48.7395	23.1686	80	124	No	No	23007.7	13945.1	12758.8	11270.2	12339.5	14289.4	12159.9	24177.3	15989.6	11283.8	12405.2	9286.66	19161.8	7302.76	14133.8	14924	15061	19352	22588.8	9170.49	15859.8	14704.2	13506.3	10570.2	13641	16354.4	15773.2	9072.26	8976.32	15734.5	12551.4	18104.6	7676.56
	Trp-Ala-Arg	C20H29N7O4	431.231	M+H	6.87484	23.5241	14050.2	60737.6	58871.9	-0.0450102	14.4806	6.21705	253	310	No	No	49043.1	69849	54563.4	53599.8	45309.5	94169.8	54159.6	48566.3	62364.2	60388	45752	86228.2	58287.9	70465.1	61236.3	58072.5	50194.5	51984.2	60182.5	56761.4	58259.2	56864.3	49634.6	56445.3	57949	58155.6	58984.1	55390.6	59598.5	64906.5	51749.4	55906.3	66279.5
	Trp-Gly-Arg	C19H27N7O4	417.216	M+H	7.82233	9.03605	169.476	1910.77	1845.76	-0.0499449	62.3843	35.9918	34	68	No	No	1564.95	1676.62	1865.39	2005.65	1963.15	1804.06	1882.9	2187.7	1973.69	1711.45	1997.86	1941.34	1836.95	1846.4	1876.56	2045.44	1954.92	1869.15	1632.43	1821.21	1829.53	1800.23	1745.2	2233.79	1987.96	1885.16	1816.9	2065.24	1754.41	1981.87	1870.34	1903.35	1971.28
	Urea	CH4N2O	60.0327	M+H	5.56438	11.5455	48102.4	420691	413202	-0.0259147	25.0029	5.69135	182	314	No	No	529887	492128	478727	472436	535503	447534	446214	405326	457202	423028	373888	513529	410018	443791	463408	445104	447658	420505	365023	452832	441787	429144	363605	393379	388346	444050	384607	386683	334489	436690	411778	438940	327958
	Urocanic acid	C6H6N2O2	138.042	M+H	-3.44921	24.6336	5242.57	20793.3	21695.8	0.0613007	47.5698	41.7284	83	46	No	No	21614.4	22777.3	28765	33236.8	21651.8	32686.3	28006.8	23082.6	26084.6	19926.9	13822.1	28457.5	16459.9	25715.7	21439.6	16014.9	18081.4	23071.6	15766.4	19736.6	16727.9	13662.5	19476.5	19934.9	17817.6	27125.5	23350.9	18001.3	28036.3	27529.9	37885.6	19838.9	18701.9
	Urolithin B 3-O-glucuronide	C19H16O9	388.079	M+H	-0.161775	10.1896	657.81	6468.06	6445.28	-0.00508934	16.4821	10.6732	238	253	No	No	7255.21	6509.2	7968.94	7010.76	7826.85	7287.77	7702.07	6981.5	7454.43	7068.42	6585.5	6770.12	7357.61	7432.83	6438.6	6749.27	6885.65	6976.79	6809.33	8197.82	6392.71	6194	6515	7278.33	6523.69	6282.95	6423.77	5568.92	6500.51	6479.77	5779.04	6165.3	5345.33
	S-Formylglutathione	C19H13NO5	335.08	M+H	0.973921	30.0171	1239.84	3987.17	4251.69	0.0926707	9.92825	44.3291	274	41	No	No	4756.91	3042.28	1512.93	3535.51	2372.93	3993.74	3449.54	4301.91	3109.81	4005.84	2775.55	4288.1	3913.19	3379.47	2561.67	5098.04	5305.15	4089.96	4324.62	4946.42	3250.98	3689.41	3599.52	4492.47	7902.6	3037.85	3734.64	3086.95	3734.23	4618.4	4679.03	5850.63	5541.19
	Palmitoylglycine	C18H35NO3	313.262	M+H	0.0832296	11.0512	241.011	2209.25	2156.84	-0.034643	34.8119	13.7063	130	219	No	No	1898.15	2173.05	1955.23	2056.99	2350.05	1965.68	2289.25	2669.11	2451.49	2203.38	2388.29	2151.06	1910.62	2388.71	1882.5	1809.28	2210.34	2029.23	2137.05	2191.39	2036.64	2092.89	1809.1	2552.34	2601.51	2075.65	2329.01	1830.02	1916.45	2546.62	1946.13	2173.31	1898.34
	288.24815 @ 12.54	/	288.248	/	/	9.6707	191.772	2019.41	1952.24	-0.0488032	26.0245	12.9351	178	229	No	No	1957.06	1962.58	2175.75	2062.81	2309.4	2026.16	2010.1	1978	2013.73	1846.86	2464.03	1930.08	2109.45	2176.01	1802.03	1971.1	2169.73	1753.21	2015.09	2118.98	1767.75	1859.51	1934.79	2080.92	2005.66	1971.29	1731.22	1663.22	1937.24	2167.66	2337.77	1858.88	1796.34
	3-Methylhistidine	C7H11N3O2	169.085	M+H	-2.15824	89.6135	205435	215792	240629	0.157165	13.7461	30.033	260	88	No	No	937797	361577	96751.9	111037	66270.2	350686	309488	99255.3	79567.1	220132	63082.3	131976	230339	93022.9	175530	1.06965e+06	204031	105104	90872.2	491384	568077	374945	230778	93892.5	109865	305312	176147	116099	75111.9	152813	164834	158130	60566.1
	L-Alpha-aminobutyric acid	C4H9NO2	103.063	M+H	0.201828	25.7803	50169.5	191140	197535	0.0474801	49.9295	65.0385	78	16	Yes	No	178539	227993	164184	166373	151266	242172	171798	159337	190641	203838	198074	158242	183464	184684	181768	192684	283828	185029	194320	199766	170307	237493	213831	156498	222328	190295	184122	244676	216640	176084	224760	130242	170289
	[DG methyl(15:0/8:0)] 1-(14-methyl-pentadecanoyl)-2-(8-[3]-ladderane-octanyl)-sn-glycerol	C39H70O4	602.527	M+H	-0.38664	23.7485	2839.36	11882.2	12018.3	0.0164374	40.0635	70.5198	113	13	Yes	No	13396.2	10517.7	7264.86	14488.6	14474.2	9811.86	11309	9920.48	10854.2	7810.93	20591.7	8520.31	10518.7	14576.9	11158.2	12328.3	8766.22	8631.98	9388.71	8140.76	8204.8	12853.3	12239.7	11690.4	8678.35	14144.8	11010.6	8462.08	10155.6	11902.1	11720.5	12134.8	10918.8
	Calcitroic acid	C9H17NO3	187.121	M+2H	-1.5433	7.90736	2163.21	27328.1	27381.2	0.00279782	5.73747	7.11763	298	304	No	No	25061.8	26677.2	26883.5	30787.1	28596.8	26409.2	28352.6	27222.9	27897.3	27289.5	27015.2	25501.9	28371.2	29589.1	26087.9	30337.7	27918.6	28436.7	26230.9	29761.5	29693.7	26879.6	25656.2	31160.2	29794.4	29747.7	25900.4	26605.5	28282.4	29261.8	26202	29037.1	26377.4
	[FA (16:2)] 3Z,9Z-hexadecadienoic acid	C16H28O2	252.209	M+H	0.126834	11.4045	154.47	1379.09	1333.63	-0.0483559	57.0829	22.0399	45	133	No	No	1403.96	1759.78	1212	1493.28	1441.46	1379.22	1431.46	1521.83	1350.08	1742.83	1637.72	1148.35	1425.93	1537.9	1028.68	1409.66	1395.61	1388.42	1319.31	1536.45	1425.81	1196.19	1477.38	1318.21	1364.53	1608.39	1470.96	1227.73	1420	1387.56	1664.61	1467.35	1010.73
	[FA (18:2)] 2,7-octadecadiynoic acid	C18H28O2	276.207	M+H	-7.31094	35.2686	1255.74	3472.72	3634.81	0.0658118	18.1149	15.5554	225	196	No	No	4063.88	2656.74	5103.96	3844.1	3146.81	2510.63	4026.31	2961.3	3457.12	2851.31	3173.03	2844.51	4356.74	4378.82	4850.4	3142.05	2599.62	4057.64	3707.95	1758.1	5009.24	5822.6	5728.35	2604.71	5250.99	6102.52	3863.61	2025.65	3068.02	3279.69	2166.82	2632.85	3898.5
	[FA (20:1)] 11Z-eicosen-1-ol	C20H40O	337.334	M+ACN+H	0.0734893	103.411	48488.9	49473.2	44702.9	-0.146279	5.09404	17.8919	303	174	No	No	39233.8	54303.9	20254.8	130270	16390	13767	8609.83	57213	43660.2	107640	32946.9	45790.4	30214.7	48244.6	24591	88492.4	15090.7	27439.2	291204	13927.3	66692.7	17228.7	18982.5	35640.3	32886.7	19151.1	28655.3	18266.2	97413.9	28216.8	22534.3	92303.8	65176.5
	[FA (22:0)] N-docosanoyl-taurine	C24H49NO4S	447.339	M+H	2.09898	17.6763	1543.02	8757.13	8705.86	-0.00847116	2.02558	7.94037	321	289	No	No	6706.96	1515.41	8342.44	3700.4	4922.5	4844.1	5257.14	5661.89	9269.61	10068.3	7359.26	9065.75	4205.86	12408.7	10103.3	9969.99	13234.1	6242.58	10098	9380.2	10525.8	11195.2	10608.3	11347.7	11616	9097.82	9453.7	8726.74	8985.73	10555.7	8821.71	10802.3	9718.34
	[FA amino(16:0)] hexadecanoic acid	C16H33NO2	271.251	M+H	-0.229618	9.4353	375.155	4037.19	3924.37	-0.0408894	7.4484	8.85473	286	279	No	No	4089.76	3922.44	3720.63	3453.93	3678.57	3413.81	3670.63	3903.42	4285.96	3700.07	3736.76	3581.26	3934.89	3988.59	3510.09	3548.38	3509.21	3565.86	3683.26	3559.9	3838.17	3917.09	3594.41	3984.76	3549.69	3960.86	3785.27	3207.85	3860.65	3904.29	3833.55	4355.05	3593.12
	[FA amino(5:0)] 2S-amino-pentanoic acid	C5H11NO2	117.079	M+H	1.709	18.7274	869542	4.57821e+06	4.69811e+06	0.0372949	41.1352	18.7681	105	167	No	No	5.63092e+06	5.1534e+06	3.99372e+06	5.23754e+06	5.41458e+06	4.46251e+06	5.70208e+06	4.56513e+06	5.27043e+06	4.70345e+06	5.57899e+06	4.54184e+06	5.71835e+06	4.02689e+06	3.78404e+06	4.80836e+06	4.95468e+06	5.46022e+06	5.19258e+06	4.69141e+06	5.62231e+06	6.28149e+06	5.44098e+06	3.08904e+06	4.20327e+06	4.17597e+06	4.74074e+06	3.81826e+06	4.52828e+06	3.18293e+06	4.32303e+06	5.22468e+06	4.07475e+06
	[FA dimethyl(4:0)] 3,3-dimethyl-butanoic acid	C6H12O2	133.11	M+NH4	-1.43881	8.64695	956.9	11230.8	10927.1	-0.0395539	33.0739	30.8282	143	85	No	No	10324.3	11927.4	12032.7	11126.6	11624.3	9977.74	10419.4	10347.1	11393.9	10881.8	11155.1	11061.7	10695.4	10883.4	10370	10954.6	12334.5	10447.5	9932.3	10681.3	10374.1	11356	10467.6	12078.7	11550.3	11438.3	9620.07	9155.39	9412.02	11312.9	11157.4	11619.8	10460.5
	[FA oxo,hydroxy(5:1/5:0)] (1S,2R)-3-oxo-2-(5'-hydroxy-2'Z-pentenyl)-cyclopentaneacetic acid	C12H18O4	226.118	M+H	-9.53851	24.0238	77716.5	314308	331275	0.0758532	15.7489	22.5228	247	128	No	No	338019	274558	311050	328611	298837	340939	277944	386387	350832	409633	275415	331653	273354	287199	328812	291373	259271	372267	316914	353510	364918	347363	359581	313154	340443	274306	401850	366120	316920	396550	401376	245160	329599
	PC (16:1)	C24H48NO7P	493.317	M+H	0.184224	25.9333	21257.4	81152.2	82661.3	0.0265818	0.211248	9.30932	333	271	No	No	49659.3	64193.5	77153.5	77661.4	48851.3	105703	58320.5	74630.1	69421.3	78671.9	51167.3	64512.5	88222.6	109080	83302.1	75515.8	57666.6	97715.2	80845.1	76800.4	85008.1	73293.8	87451.7	103127	67362	78005.5	115056	79470.7	65335.1	107338	80394.4	87094.5	81744.6
	Lyso-PAF C-16	C24H52NO6P	481.352	M+H	-3.20597	19.107	5100.7	25295.2	27880.2	0.140378	80.765	90.693	9	3	Yes	Yes	31909.8	30528.9	33801.8	29844.4	22876.4	18775.1	21543.3	27280.1	24341.8	19756	22198.3	40778.9	21441.8	20924.7	27839.9	31994.9	39955.4	27254.5	23460.9	25880.7	21015.8	31287.7	27029.9	26267.1	29618	22732.4	21931.5	25058.7	24365.5	25093	27399.1	28383.4	27174
	PC (18:0)	C26H54NO7P	523.364	M+H	1.00651	20.5859	144763	674733	727316	0.108264	57.6608	8.56682	43	284	No	No	732592	553213	755398	977035	693384	714387	919692	857169	773810	567313	879663	737773	765792	595063	689120	915365	830061	568412	791519	805426	660378	717232	605176	985741	1.02182e+06	740620	611983	673276	692040	688800	765276	914075	831805
	PEP(34:1)	C39H76NO7P	701.532	M+H	-5.25795	32.0359	1361.83	4234.4	4264.94	0.0103676	17.2699	6.25407	233	309	No	No	4886.28	4150.13	4382.19	4758.76	4322.45	2999.67	5173.98	3940.26	4081.98	4998.93	4449.02	6862.62	3714.33	3821.86	3013.67	3361.54	4078.87	3792.13	2578.25	6279.3	3293.46	3746.95	4347.32	3595.15	3603.03	4990.4	3908.2	4265.88	4241.16	4470.55	3287.26	3791.58	3059.18
	PI (36:0)	C45H86NO13P	879.584	M+H	0.157566	27.5379	4609.9	16351.2	17069.3	0.0620081	41.4204	21.5744	103	139	No	No	19581.7	12428.1	10976.6	21803.9	21383.6	12557.6	16522.9	13720.8	16833.1	8645.56	27099.5	11446.6	15383.2	22695.4	16816.2	18394.3	14514.5	12806.9	14769.9	11443.9	14899.3	20135.6	14763.8	19083.5	12367.9	21043.5	13633.9	11844.4	17259	15469.9	17293.7	14441	15011.9
	13,14-dihydroxy-11-mulinen-20-oic acid	C21H34O4	175.122	M+2H	-5.47392	32.6778	2421.79	7445.8	7381.74	-0.0124674	28.1801	25.0855	170	109	No	No	8450.56	8980.92	8005.28	3633.31	11323.8	4838.22	7299.99	12823.2	6596.91	8000.39	8132.48	6610.98	6114.18	9081.3	5455.95	8754.74	7935.62	8735.37	7240.26	5539.16	10151.3	6010.18	7303.06	6769.4	7766.95	8390.66	5160.58	8853.68	6042.76	8236.48	8138.79	12217	5268.47
	Adonixanthin/ 4-Ketozeaxanthin	C40H54O3	582.408	M+H	2.00853	71.9584	2003.01	2828.72	2745.35	-0.0431588	6.63879	17.4138	293	176	No	No	2425.63	1916.36	1526.02	3314.7	2250.5	3462.67	2211.24	2015.37	17406.2	1955.59	2014.7	1998.85	1897.1	2820.51	1999.46	2808.4	3696.94	3720.27	4975.03	2175.85	3220.23	2557.86	3531.98	2253.72	1956.77	3001.66	2805.82	1041.81	2296.48	3227.93	2095.08	2779.46	3131.18
	L-Alanine	C5H10N2O2	130.074	M+ACN+H	-2.6013	27.6947	3292.88	11574.6	12156.7	0.0707958	50.7894	15.9987	74	189	No	No	8775.18	9557.24	9844.35	10705.8	11161.5	9511.41	9667.6	9306.68	10478.8	11108.3	10029	9778.56	10685.4	11371.1	9403.55	11343.5	9588.05	11322.7	11939.4	11786.8	11126.2	11433.1	10366.5	12802.6	12296.4	13323.7	11732.2	11798	12139.9	12567.3	12287.6	12126.8	12460.8
	[SP (14:0)] tetradecasphing-4E-enine	C14H29NO2	243.22	M+H	-0.687634	12.2346	187.653	1562.7	1509.32	-0.0501377	57.2716	30.1421	44	87	No	No	1339.03	1682.17	1793.23	1489.47	1533.1	1662.99	1588.31	1516.43	1545.57	1897.74	1440.17	1487.89	1449.14	1696.57	1228.67	1653.39	1593.91	1756.32	1347.6	1526.8	1749.2	1534.98	1828.51	1674.62	1767.75	1532.42	1455.05	1494.17	1566.83	1446.73	1604.61	1350.53	1448.99
	Palmitic Acid methyl ester [NH4]	C17H37NO2	287.282	M+H	-0.633176	9.88377	335.403	3473.99	3325.34	-0.0630925	46.4131	14.2868	90	209	No	No	3176.69	3215.49	3571.52	3242.2	3966.48	3104.4	3604.43	3166.81	3882.29	3359.66	3702.66	3290.19	3278.44	4351.86	3081.73	3455.39	3395.09	3225.51	3116.42	3572.72	3172.58	3039.21	3070.17	3173.86	3450.02	3503.86	2848.97	2914.94	3087.13	3175.69	2903.84	3376.58	3381
	[SP (3:0)] sphinga-4E,8E,10E-trienine	C18H33NO2	295.251	M+H	-0.938942	228.91	48371.6	19182.1	22780.6	0.248048	31.4451	21.9538	153	134	No	No	9045.59	10219.3	11548.9	7011.46	11837.9	9488.27	8109.87	5277.85	45070.5	6056.85	10311.8	8745.6	8115.75	14942.3	17779.6	17255	150097	9466.77	9448.53	15053.3	9879.1	9171.15	14934.7	14392.6	6816.16	9979.65	4473.42	10182	158336	8181.88	9211.4	17362.5	16521.7
	[SP amino(18:1/2:0)] 2R-amino-3E-octadecene-1,5-diol	C18H37NO2	299.282	M+H	0.181879	10.6527	270.917	2590.54	2503.11	-0.0495286	13.7498	5.25644	259	317	No	No	2602.6	2719.16	2646.95	2641.85	2808.67	2259.91	2294.17	3049.59	2743.32	2421.26	2668.31	2740.12	2685.62	2987.77	2392.08	2417.63	2316.49	2600.3	2146.47	2399.27	2217.54	2705.76	2692.71	2989.33	2516.67	2687.32	2311.13	2373.64	2333.93	2578.31	2420.8	2290.08	2280.36
	[SP hydrox] 6-hydroxysphing-4E-enine	C18H37NO3	315.277	M+H	-0.73119	11.7892	233.896	2007.51	1964.08	-0.0315534	7.84945	7.55015	285	297	No	No	1986.61	2072.9	1782.44	2075.89	2363.5	2218.96	1990.03	2463.67	2489.1	1788.36	2101.64	2023.13	1602.3	2189.54	1767.25	2126.04	2051.49	1837.98	1744.42	1868.65	1798.65	1634.11	1912.64	1922.07	2010.59	1921.49	1753.15	1651.68	1864.47	1937.44	1621.27	2103.11	1874.15
	(5Z,7E)-9,10-seco-5,7,10(19)-cholestatriene	C27H44	368.344	M+H	-0.973773	15.6583	12960.7	83332.5	82297.9	-0.0180231	7.04075	10.2244	291	263	No	No	75104.7	90004.3	61407.7	81104.5	83162.1	50759.1	72155.6	87259.7	68922.6	67312.4	95807	75067.2	90045.4	75884.2	70437.2	63307.9	67418.4	74084.2	61943.2	88126.9	55122.2	66536.6	74214	74091.6	83543.4	91236.6	84896.3	80119.6	70938	93899.2	80141	100992	67624.5
	[ST dimethyl(2:0)] (5Z,7E)-(1S,3R)-24-(dimethylphosphoryl)-9,10-seco-5,7,10(19)-cholatriene-1,3-diol	C26H43O3P	434.298	M+H	6.81678	16.886	259.102	1541.23	1528.66	-0.0118103	5.14151	1.9304	302	331	No	No	1553.2	1408.7	2018.26	1403.43	1789.04	1302.81	1676.88	1612.77	1486.26	1227.07	1537.25	1630.02	1554.37	1396.43	1224.09	1414.24	1251	1167.57	1565.04	1334	1348.5	1252.59	1512.05	1524.98	1626.56	1788.41	1407.84	1500.09	1474.2	1217.71	2009.46	1301.82	1462.8
	1-(9E-decenyl)-sn-glycero-3-phosphocholine	C18H38NO6P	395.246	M+H	5.91994	79.0155	5082.62	6072.55	6736.95	0.149793	9.42385	0	277	334	No	No	2246.53	2531.56	3663.1	5393.84	1680.88	8630.49	3138.07	2108.76	1997.95	5559.08	3678	6022.93	9767.21	10472.2	5699.04	2924.31	4764.34	4670.85	1719.92	5881.77	7169.07	5748.59	17733.7	4441.58	10078.7	4640.34	5916.75	4842.36	4316.55	3337.05	3409.15	8310.08	5039.05
	1-a,24R,25-Trihydroxyvitamin D2	C28H44O4	444.32	M+H	-9.56564	6.24492	1389.48	22250.5	22249.1	-8.74773e-05	16.098	7.56145	242	296	No	No	20238.3	22551.4	22068.8	25139.8	23696.5	21497.4	23235	22713.9	22557.7	21361.6	23043.6	20960.6	22887.8	23172.3	20579.9	23224.4	21681.4	24695.6	21577	23331.6	21922	22020.7	20848	23147.1	24456.2	25419	20995.1	21282.3	22707	22960.5	21991.2	22133.3	21343
	1-Amino-1-deoxy-scyllo-inositol	C6H13NO5	179.079	M+H	-1.37082	18.6067	1864.29	9945.58	10081.9	0.0196467	54.7708	47.5169	54	37	No	No	10441.2	10826.2	9823.13	12069.9	10257.7	9906.45	14889	10243.1	10262.5	10270.7	9614.32	10278.3	8455.06	10032.1	9431.31	9311.9	7482.59	10251.7	10676	10872.5	10932.3	10027.8	11963.8	9920	9659.43	11088.6	10111.2	9206.83	9186.58	10246.1	10442.5	9525.73	8416.48
	LysoPC(18:1)	C26H52NO7P	521.349	M+H	0.708323	16.6107	90932.9	534332	558523	0.0638813	36.6053	11.9352	124	242	No	No	537060	432113	515937	607287	514442	522876	550363	592594	428699	398213	485605	620904	605655	433290	607562	418710	549520	556216	438548	495771	552447	473834	459893	646637	566552	498680	728576	475287	651465	506437	449893	509994	509672
	LysoPC(16:0)	C24H50NO7P	495.333	M+H	1.63952	10.7752	368828	3.36866e+06	3.46884e+06	0.0422769	61.5797	31.0467	35	84	No	No	3.30999e+06	3.16419e+06	3.65093e+06	3.72563e+06	3.09671e+06	3.4255e+06	3.55131e+06	3.46389e+06	3.13323e+06	2.8427e+06	3.21166e+06	3.28775e+06	3.3615e+06	3.20284e+06	3.0811e+06	4.04957e+06	2.89211e+06	3.27357e+06	3.05483e+06	3.02486e+06	2.96849e+06	3.24133e+06	3.53027e+06	3.60599e+06	4.23e+06	2.89257e+06	2.73562e+06	3.3065e+06	3.37251e+06	3.37191e+06	3.55903e+06	3.54652e+06	3.67212e+06
	Ganglioside GT1c (d40:2)	C100H172N4O47	1109.53	M+H+K	0.010935	25.2061	697.703	2865.5	2685.5	-0.0935939	27.8675	33.4205	173	76	No	No	2856.81	3702.51	2726.44	2117.58	3247.12	2101.54	2788.94	2988.54	2392.67	3394.13	2740	3386.21	2474.51	2296.32	1851.65	3566.06	2388.39	2425.38	2775.52	3199.15	2210.73	2222.05	1865.83	2249.03	2860.89	2257.68	2154.03	1757.15	1923.21	2467.61	2288.64	3057.74	2081.06
	1193.81138 @ 0.85	/	1193.81	/	/	71.9718	49392.9	65979.5	70869.3	0.103143	0.235059	1.5076	332	332	No	No	52969	58296.5	67842	31354.9	51630.2	127898	74455.8	37476.9	41418.8	68233.7	64096.7	103241	182784	142304	58637.8	39078.4	79933.5	66934	12925.8	130923	91634.7	73064	166318	81970.9	121097	68891.2	59793.8	89490.5	51974.2	37384.5	42630.1	85895	55762.5
	127.94599 @ 9.48	/	127.946	/	/	12.6843	998.555	7842.68	7897.51	0.0100522	17.5229	22.4333	230	131	No	No	10203.3	8754.22	10226.9	9517.61	9201.27	8387.44	8830.04	8941.63	10208.3	8849.97	7698.92	8503.65	6874.97	8383.85	7643.52	9343.22	8135.16	8650	9091.56	6930.7	8095.19	8883.59	9072.09	6829.99	7526.81	8004.06	7221.81	7305.29	5700.48	7283.15	7597.7	7025.42	7339.55
	13'-Carboxy-alpha-tocopherol	C29H48O4	460.351	M+H	-9.1901	13.32	4505.44	33971.3	33700.6	-0.0115446	22.9943	15.5514	195	197	No	No	21837.9	28434.1	27900.2	27556	21987.7	27583.8	29890.9	28207.3	27554.5	44561	23108.6	32199.1	25304.5	34541.5	30354.6	33505.7	33829.8	33484.6	36320.5	33836.6	35082.5	33715.3	39529.6	40933.6	34200.6	40892.1	35607.9	32004.5	34663.2	37390.9	33597.6	37319.8	34922.5
	13'-Hydroxy-alpha-tocotrienol	C29H44O3	220.163	M+2H	-7.98494	10.5193	521.641	5000.53	4923.69	-0.0223403	0	24.4363	334	116	No	No	5125.59	5406.17	6005.9	5218.35	5351.58	4995.61	5239.45	5087.83	5386.97	5585.05	4896.51	4581.97	5048.08	5517.61	4636.44	4763.66	5512.34	6102.65	4758.17	5387.46	5202.39	4698.76	4540.83	4962.87	4835.7	4817.27	4393.52	4620.71	4524.41	5399.51	4563.04	4565.86	5021.9
	Alanylglycine	C5H10N2O3	190.033	M+2Na-H	1.12	24.0419	540.183	2237.94	2254.37	0.0105552	12.9654	14.2843	263	210	No	No	1273.73	1414.34	1682.12	2169.57	2088	1531.84	1616.27	1631.27	1664.94	2052.16	1811.56	1907.25	2152.79	2009.96	1050.88	2111.76	2220.33	2300.75	1694.75	2194.28	2114.91	2388.68	1282.46	2717.99	3106.75	3648.21	3012.65	2452.65	1089.29	2324.82	3050.22	2999.16	2461.26
	Isoputreanine	C7H16N2O2	192.147	M+CH3OH+H	2.64	111.159	2663.12	2321.41	2458.69	0.0828912	20.6442	19.8187	208	158	No	No	1126.45	1619.18	1067.57	2537.67	1229.58	1364.87	2073.62	3199.37	1254.43	1094.72	3713.96	1850.27	3284.89	911.003	1939.87	1675.3	1936.34	3810.04	1301.26	1093.84	2739.71	12093.2	6932.78	1273.88	1786	1895.43	1599.32	3073.27	913.856	2347.35	2481.19	1599.55	2106.16
	195.95847 @ 12.22	/	195.958	/	/	9.88905	683.713	6990.74	6848.78	-0.0295968	15.838	23.7672	246	120	No	No	6858.45	6993.85	6780.23	6225.92	7282.72	6535.78	6519.7	6007.05	8119.34	7121.78	7183.46	6613.22	6437.88	7014.57	5368.09	6953.68	6257.17	5741.7	6258.61	6177.37	5813.47	6763.78	6843.9	6851.36	6578.27	6622.66	6771.2	6296.67	6309.6	7545.3	6212.19	7168.35	6484.72
	PG(16:1)	C22H43O9P	499.289	M+NH4	-3.5794	15.4014	338.471	2214.43	2183.47	-0.02031	16.0774	13.6484	243	221	No	No	1195.16	2073.7	1587.32	1962.02	2290.11	2105.14	1986.98	1316.95	2240.83	2055.55	2057.14	1692.12	1464.51	2252.12	1601.57	2052.3	2146.75	2021.36	1189.45	1863.93	2048.15	2782.26	2369.79	2467.64	1354.71	2468.35	2185.49	2128.02	2503.98	2810.52	2127.08	2484.72	2305.09
	2-deoxy-20-hydroxy-5alpha-ecdysone 3-acetate	C29H46O7	506.32	M+H	-8.61018	13.5351	527.744	3899.37	3898.84	-0.000198165	21.0999	2.15592	204	329	No	No	2720.01	3511.51	2668.15	3045	2404.99	2732.39	3833.42	2589.72	3090.29	4207.5	3145.46	3692.62	3134.83	3590.13	3542.96	3637.34	4026.47	3149.87	3770.33	4226.92	4146.69	4273.42	4691.65	4870.97	3663.04	4870.9	3992.09	4158.22	3613.47	4652.31	4455.14	4185.28	3974
	(2R)-2-Hydroxy-2-methylbutanenitrile	C5H9NO	99.0686	M+H	1.90984	98.3916	12498.5	13460	12062.1	-0.158188	20.5716	13.0829	210	227	No	No	6149.87	13912	8873.54	6063.71	60115.6	10780.4	8659.2	11973.9	7575.31	7304.17	7552.63	16788.3	31231.2	8180.49	18073.9	7547.74	15840.9	5206.4	13731.6	11828.1	9130.22	9241.94	11050.7	9533.48	7783.98	13956.4	6003.93	6900.77	7370.03	54876.9	11235.2	31842.9	22785.8
	2-hydroxysuccinamate	C4H7NO4	133.037	M+H	-0.202611	17.6782	658.338	3804.11	3656.22	-0.0572079	52.5864	32.3797	63	81	No	No	4748.83	3599.25	5171.26	4617.2	3714.96	3925.26	4206.76	4091.45	3287.55	4836.88	3239.38	3763.83	3228.39	3934.56	3158.21	4444.46	2923.96	4844.16	4224.83	4084.08	3836.86	2797.4	5476.5	3268.55	3097.4	2624.86	3092.38	2690.07	4456.06	3850.73	2794.77	3996.15	4525.19
	2-Keto-6-aminocaproate	C6H11NO3	145.073	M+H	-3.0311	143.353	7634.39	5128.3	5492.54	0.0989949	31.4618	18.7315	152	168	No	No	1351.98	1087.89	535.081	508.383	7698.95	801.328	2942.79	26578.8	14660.2	1455.35	56772.1	1029.63	2083.35	661.461	2204	2365.91	1807.66	3771.01	8939.14	21081.3	3071.36	20376.7	1792.84	480.355	1136.31	721.33	5647.8	1535.55	1337.86	3300	1341.26	520.432	5710.72
	2-Methylguanosine	C11H15N5O5	297.108	M+H	0.877478	19.1682	330.592	1765.31	1690.32	-0.0626267	37.0774	21.754	122	137	No	No	1928.97	1612	2016.9	1647.65	2836.43	2044.99	2101.34	2491.78	1898.08	1671.97	1605.07	1713.82	1948.77	1819.57	2004.54	2093.03	1948.78	2392.73	2126.72	1797.97	1827.05	1887.02	2141.02	1906.31	1378.81	1794.86	1874.91	2120.5	1839.4	1769.39	2545.63	1247.61	1583.65
	173.07961 @ 6.51	/	173.08	/	/	53.661	1121.67	2155.19	2035.37	-0.0825242	21.4667	20.2691	201	154	No	No	1194.08	2401.35	1533.7	2410.93	10559.2	2902.43	1595.15	1405.67	1756.86	4224.35	3875.04	1842.94	1509.11	2106.04	2530.73	3569.18	1152.33	1491.84	2272.94	1982.84	2561.99	1370.61	1651.23	1358.28	1432.87	1443.27	1467.21	3446.09	1604.11	3319.87	997.602	1317.83	1565.73
	232.90727 @ 1.28	/	232.907	/	/	27.1481	4890.58	17238.1	18671.3	0.115216	53.1314	14.9087	60	201	No	No	10532.5	12203.8	15100.5	21036.4	14599.6	14001.7	16968.5	13560.9	17721.2	16041.8	16013.5	14614.5	16487.3	18708.3	16099.7	17782.3	19884.1	20532.2	17111.1	21832.4	21684.4	18780.3	14818.8	25281	21916.7	23231.7	19098.8	24596.9	18345.2	20363.7	16061.7	18715.9	18947.2
	25-acetoxy-ergosta-3beta,5alpha,6beta-triol	C30H52O5	492.381	M+H	-1.15341	30.8885	3619.65	11339.9	12038.7	0.0862725	38.8331	14.1715	116	213	No	No	15622.5	10203.1	8488.21	9773.43	10495.9	13706	11658.4	16709.2	13160.2	11619.3	9240.56	7848.77	18149.9	8180.49	12952.7	13065.7	11977.1	18780.5	16418.9	6157.48	13232.8	13603	11025.7	10531.6	14322.8	14294.3	15194.1	9398.54	9160.64	16310.9	10548.1	14938.3	7013.19
	25-Hydroxycholesterol	C27H46O2	201.173	M+2H	-9.79732	54.2132	17359.7	31735.4	32263	0.0237892	40.9317	48.3227	107	34	No	No	22822.2	26350	41160.8	23132.2	25695	21538.6	21619.5	21966.3	34635.7	22484.7	27103.2	24607.2	21558.5	26721.9	25231.2	35385.6	67968.5	26003.1	27409.9	26382.1	21141.2	28400.2	28598.4	29713	35318.8	28564.7	20804.5	22852.3	74895.7	27373.6	23797	22011.8	24713.6
	Ascorbic acid-2-sulfate	C6H8O9S	293.944	M+K	2.34	12.2406	1382.29	11368	11229	-0.0177518	0.470553	12.0491	330	240	No	No	9248.84	9568.02	8395.52	7309.82	8574.98	9321.78	9578.41	9181.61	8289.78	9185.98	9037.88	9864.93	8978.5	10775	8736.19	10087.5	10377.7	10270.5	9377.93	10881.8	10881.4	11633.1	10900.4	11306.3	10955.5	11916.9	10408.9	10501.6	11094.4	11136.5	12305.1	13690.6	10570.2
	3,4,3',4'-tetradehydroisozeaxanthin	C40H52O2	564.397	M+H	0.333981	47.9138	2878.06	6166.58	5871.52	-0.0707365	20.7977	60.7253	206	22	Yes	No	7829.83	7296.95	10331.5	6178.06	5792.1	5849.1	12950.9	4225.25	10201.8	5044.78	4363.02	5360.76	4036.41	6124.14	5390.61	5268.47	9319.11	3667.61	5602.14	3782.91	2836.87	4040.89	6748.99	6654.85	6822.74	4276.35	5857.32	12071	6802	5390.84	11711.8	8046.4	4188.23
	1-Pyrroline-2-carboxylic acid	C5H7NO2	113.048	M+H	0.201419	13.9719	514.874	3718.06	3657.17	-0.0238236	13.988	38.5105	256	61	No	No	2918.21	3653.57	3136.53	3887.31	4182.33	3938.77	3802.97	3797.63	3133.15	4190.66	3978.75	3069.88	3019.8	3547.64	2805.19	3629.06	3034.79	3257.52	4259.49	3688.67	3688.67	3231.75	3210.65	3232.03	3954.59	3909.13	3535.44	3123.19	3296.92	3253.07	3913.76	3077.33	4148.52
	5,8-Tetradecadienoic acid	C14H24O2	224.178	M+H	-0.185644	53.8771	7071.52	13034.2	13202.4	0.0184961	17.6863	7.32669	228	301	No	No	11372.1	6034	13961.8	7842.81	22521.1	13791.2	16402.7	11599.6	14690.5	16563.1	7689.19	7267.52	19517.3	10799.5	10339.7	7893.79	8751.93	16951.8	9014.02	8076.12	15075.4	10752.1	12618.9	9236.76	22209.2	11445.6	17099.9	13285	16467.2	19305.9	8860.38	5900.66	8317.35
	432.31975 @ 6.13	/	432.32	/	/	14.7198	1488.31	10399.9	9866.54	-0.0759519	60.2068	21.557	38	140	No	No	8952.6	8403.62	10583	10150.7	10288.1	7907.22	13482.9	10659.1	11002.5	9534.21	10021.2	12730.9	9953.52	12856.3	8172.68	9529.31	13868.7	9823.1	8494.31	11832.7	10397.3	9501.73	8118.99	12054.1	12599.9	10705.4	7444.16	11393.8	10324.6	11729.6	10409.5	11934.1	9833.56
	3-Butylidene-7-hydroxyphthalide	C12H12O3	204.079	M+H	0.0304302	10.2527	263.96	2605.27	2548.55	-0.031757	52.0164	35.4022	69	70	No	No	2744.95	2808.95	2401.49	2821.14	2747.92	2384.66	3031.08	2847.95	2795.75	2899.34	2819.18	2561.06	2690.12	2745.37	2431.72	2708.5	2859.35	2753.42	2402.64	2623.71	3114.2	2350.88	2520.4	2925.96	2343.36	2726.64	2744.69	2219.72	2218.9	2671.54	2723.29	2384.72	2554.25
	3-cis-Hydroxy-b,e-Caroten-3'-one	C40H54O	550.416	M+H	-2.48467	57.2109	13190.8	21296.5	24545.6	0.204843	55.8556	53.6947	47	26	No	No	23875.9	23575.5	18184.2	19019.1	40227.1	12142.2	15635.7	15855.7	34172.5	12035.6	25439.2	24890.8	21731.4	19342.6	16817.6	14031.1	17567.7	17576.9	25252.1	29625.6	16973.4	16531.5	17526.4	16124.7	13842.8	15631.3	23368.2	11916.9	33870.4	17207.8	17554.9	20957.7	14630.3
	Prolyl-Histidine	C14H23NO2S	269.147	M+H	5.98749	34.5419	712.401	2073.69	2052.89	-0.0145435	34.6679	26.8047	132	102	No	No	1437.59	7634.18	2004.58	2004.29	2346.63	2367.5	1902.12	1605.36	2403.44	2903.31	2249.32	1728.23	1992.71	3022.17	1659.41	1904.99	1584.19	1708.76	1956.17	2720.1	2403.07	2357.7	1575.03	2204.02	2461.42	2036.8	1814.54	2116	1276.79	2282.24	1764.24	2255.23	1615.89
	3-Dehydroxycarnitine	C7H15NO2	145.11	M+H	-1.62261	22.0192	17980.4	81813.9	81526.1	-0.00508275	26.2864	10.929	176	251	No	No	124214	79185	84733.9	89240.6	73855.6	70932.3	74330.4	115720	78240.6	103153	79926.8	97035.8	81132.9	66047.4	89543.9	69170.6	87652	90125.3	79548.3	88685.6	69197.6	92677.4	81254.4	70821.4	78616.2	67662.3	85207.4	75397.6	70012.5	58219.9	99347.2	72207.7	87988.7
	3-Hydroxy-4-isopropylbenzyl alcohol 3-glucoside	C16H24O7	328.151	M+H	-5.05248	13.0918	825.839	6204.8	6395.46	0.0436627	52.7396	25.714	62	108	No	No	5488.69	5739.88	5909.89	7310.16	6682.98	6194.43	6477.31	6756.65	6193.25	6281.95	6408.1	5887.68	6229.47	5799.32	6769.6	7077.81	5953.89	7186.04	6408.8	6836.24	6291.47	6038.59	6081.48	7081.24	6857.74	7294.79	6503.62	6574.26	6044.85	6571.2	6391.68	5981.15	6634.8
	3-Hydroxy-9-hexadecenoylcarnitine	C23H43NO5	413.314	M+H	-1.22927	43.0762	1009.71	2333.55	2352.83	0.0118738	9.97502	10.4675	273	259	No	No	3448.47	1321.11	1458.18	887.025	1208.8	2057.81	3127.28	1525.87	2304.46	1961.65	2507.95	2130.2	3349.59	2792.84	2268.55	2984.48	3761.39	2673.33	1496.61	2079.32	7173.97	3293.39	2653.51	7065.07	2634.1	3015.2	1996.17	3101.36	2204.27	4628.41	1534.35	1506.48	1855.85
	Pro-Pro-Asn	C20H25NO4	343.177	M+H	-2.77547	40.4677	1973.18	4423.3	5258.95	0.249652	64.2907	23.2567	29	123	No	No	3683.1	3894.05	4840.61	1781.64	4457	3559.98	2806.46	3046.01	3405.24	5191.93	3444.48	4862.73	3356.95	2193.25	3379.02	4342.95	3561.35	4299.5	5416.4	4899.55	3545.65	2844.24	6961.43	5532.57	10469.9	3799.03	4774.76	5056.42	3298.84	4182.2	6093.84	4649.53	6672.66
	SP (2:0) sphingadienine	C18H35NO2	297.267	M+H	-0.938007	154.253	50187.1	30065.7	34625.7	0.203723	40.3684	61.6817	112	20	Yes	No	15362.5	21254.7	28161.7	15382.3	25902	18971.4	16735.3	8709.41	89224.3	13443.1	17759.9	20154.5	16128.9	30944.4	22233.6	32878.7	226057	20607	20701.7	37399.3	20680	13597	26060.9	20402	18450	16485.7	4729.73	15213.7	154129	13088.7	12965.6	36572.7	32555
	O-Adipoylcarnitine	C13H23NO6	289.153	M+H	0.154551	43.4942	688.537	1643.21	1532.15	-0.100961	33.6943	29.5177	139	90	No	No	1232.74	1896.91	2289.6	1362.98	1038.54	2244.73	1234.54	1141.73	1911.9	1947.31	1250.06	1119.07	1359.02	2043.72	1895.83	915.781	3203.82	1227.51	1245.55	2098.8	808.379	1289.06	1863.72	1342.19	1316.2	1010.73	2055.86	2115.99	1170.08	2458.38	1499.03	734.56	1952.8
	3-Methylguanine	C6H7N5O	165.065	M+H	-0.931773	18.7175	1551.63	8421.48	8178.28	-0.0422764	16.5318	5.65336	237	315	No	No	9289.81	7460.33	8994.07	9150.22	10097.2	9025.94	7826.73	10980	7997.26	6852.42	7664.86	7189.23	8097.99	8272.71	10024.6	9640.59	8544.5	8702.85	8444.18	7954.36	8649.29	8542.23	10187.3	8980.94	7597.04	6849.97	8106.61	8132.51	10565.5	7592.03	12380.6	7075.52	7781.11
	352.92844 @ 7.83	/	352.928	/	/	6.04944	2591.51	43444	42326.9	-0.0375843	39.549	19.7601	115	159	No	No	41586.7	42413.1	42671.9	44024	44908.4	41103.3	44298.6	41755.8	42818.2	42900.6	43933.8	41699.2	42977.1	45709.4	39461.7	43922.6	43980.6	43436.8	39647.4	44634.5	43217.9	43563.4	41026.7	44517.3	43483.9	45536.9	40809.6	40269.5	40899.1	43208	41863.4	42464.7	41256.9
	352.92854 @ 6.86	/	352.929	/	/	10.1166	5551.67	55075.8	54708.3	-0.00966032	2.17635	19.6601	320	161	No	No	59277.7	59770.7	63365.3	56990.4	60703.7	54299.8	54485	53899.2	56637.2	52798.3	55261.4	56706.1	52818.7	58004.8	52513.3	55102.5	54106.1	58724.5	51978.8	55962.3	54637.6	55309.2	53317.8	56181.8	55155.6	57461.6	51394.4	48773.5	54834.7	55573.6	52736.1	53180.9	48730.5
	352.92858 @ 6.41	/	352.929	/	/	7.41607	4187.15	57362.2	55697.6	-0.042485	53.6337	18.9144	58	166	No	No	54528	57068.3	48238.5	56161.2	53726.5	55069.3	53884.7	56295.8	58655.5	52056.9	59237.2	52040.5	57406	55872.3	48764.1	57955.6	58139.3	57674.2	50813.7	60830.6	58285.6	56476.5	49379.9	59809	57870.2	62633.3	54754.9	52455	52044.9	59275	56208.8	52341.1	53532.6
	354.92649 @ 0.11	/	354.926	/	/	6.58463	2833.72	43738.6	42440.4	-0.0434697	70.9182	90.5583	19	4	Yes	Yes	43106.3	42109.1	44316.4	44664.6	45746.7	41925.3	43157.6	41642.9	41216	44597.7	43564.4	43350.7	43476.7	44687.5	38994	44380.8	43876.9	43417.9	40832.1	45502.8	41490.2	42665.2	39981.5	44547.9	42190.3	41919.8	39436.8	39900.7	40099.7	42070.7	40840.3	40306.4	41330.3
	3a,7a-Dihydroxy-5b-cholestane	C27H48O2	404.365	M+H	-1.05897	39.2452	1710.59	4237.11	4461.65	0.0744964	20.6353	15.3192	209	200	No	No	10067.4	4068.04	5586.2	3036.16	3186.69	3943.69	4129.38	5010.79	3717.59	4549.17	2745.46	2204.83	5559.76	5285.67	5985.45	3835.99	3667.21	4998.53	5370.9	2328.73	4136.72	5843.33	4563.75	3109.23	8650	5556.28	5769.71	2808.41	3610.42	3722.72	1512.18	3031.79	3449.86
	4-Acetamidobutanoate	C6H11NO3	145.073	M+H	-3.25661	99.7757	3885.25	3505.54	4222.66	0.268518	18.3047	13.3033	222	224	No	No	5170.98	5942.53	1454.11	5910.76	2544.06	4172.26	8546.11	3058.76	1369.94	819.138	14670.6	2553.97	1198.71	1677.96	4269.05	924.16	10677.8	4473.74	4114.53	1388.9	2636.51	3065.7	1000.5	2843.16	3463.73	2180.48	2918.88	2116.69	1184.09	26374.1	7945.03	592.671	5778.1
	3,4-Dihydroxybenzeneacetic acid	C8H8O4	84.021	M+2H	-1.66585	34.8362	6411.89	18687.9	18167.1	-0.0407717	23.5308	9.91428	190	268	No	No	26557.6	13251.5	16262.4	13246.4	31666.2	9457.41	21865.5	32925.1	26080.4	15484.5	15428.3	12234.4	15944.6	16140.1	15288.7	18896.9	30223.9	30270.4	18218.1	17712.7	22392.5	30183.6	18242.9	16750.1	14409.9	15641.9	28510.9	20748.2	20955.5	17881.2	15175.7	18512	14153.5
	4-Hydroxycrotonic acid	C4H6O3	102.032	M+H	1.43688	16.3285	3409.68	20801.9	20949.3	0.0101876	10.3405	1.1809	271	333	No	No	23353.5	21660	22968.3	21524.7	22860.5	15833.7	21471.7	24619.8	23837.1	28408.3	23455.8	17909.7	19372.3	22296.1	22996.6	27012.3	18053.1	23652.1	25321.6	20945.7	21902.8	20526.9	27072.2	15905.5	18266.5	25367.7	21461.9	21225.3	22350.8	24079.4	13662.4	23200.9	20730.1
	4-Hydroxystachydrine	C7H13NO3	159.089	M+H	-3.65977	120.77	31576.6	25722.9	26503.9	0.0431513	8.86634	17.49	281	175	No	No	13884.8	5063.82	37455	110555	5147.04	111571	5371.51	2917.86	19839.3	4152.36	79607	8795.45	127915	6152.73	30378	3785.77	4389.81	7383.76	65516.8	4987.6	29505.1	5224.46	42583.4	44714.3	3320.84	6832.95	25575.5	64730.8	75640.4	58820.4	10008.9	6571.02	69698.4
	4-Methylene-L-glutamate	C6H9NO4	159.053	M+H	0.352524	5.02927	6451.11	129658	127098	-0.0287673	60.3446	12.62	37	232	No	No	122872	124366	130260	135403	135110	125535	128830	124783	130240	127169	131595	132751	133587	137169	123550	128520	128687	134341	126784	133809	131099	133590	126366	139079	133823	137278	122502	122762	127530	134730	124250	125862	119774
	Alpha-CEHC	C16H22O4	278.152	M+H	1.94242	34.3044	857.387	2505.04	2494.54	-0.00606278	6.4388	9.26751	296	272	No	No	2031.18	2653.98	2351.28	2887.15	2210.23	3652.46	1940.21	1866.24	1840.74	2578.28	2585.73	2235.45	2029.39	2327.89	2142.48	1745.26	1500.9	1680.53	2286.87	5216.67	1929.22	1626.33	2178	2980.09	6379.26	2490.48	2179.43	2729.44	2267.68	2609.67	2110.73	2154.69	2491.63
	458.35894 @ 0.88	/	458.359	/	/	38.7071	2913.16	7200.64	7801.62	0.11565	55.0105	20.8727	51	146	No	No	10585.6	6135.85	7775.71	5417.72	6563.21	8577.2	8149.78	7535.21	7371.75	5614.72	4466.77	4355.01	11644.9	6228.58	6472.81	4464.26	6790.52	10511	5665.54	5817.47	10283.8	6352.88	7480.44	6850.16	13064.8	6338.22	8039.94	5208.3	5228.67	11117.8	4948.33	5786.15	4653.81
	5-Methylthioribose	C6H12O4S	180.045	M+H	-1.23382	15.2172	646.194	4277.82	4219.96	-0.0196433	7.9745	18.5802	284	169	No	No	4579.04	3962.8	4650.99	4079.4	2747.87	4795.22	3879.94	4556.55	4046.98	4011.32	4515.47	3568.85	3996.11	4888.58	4529.92	3494.14	5613.9	4023.71	4018.04	4685.44	4238.4	3809.41	4921.19	4844.22	4478.14	3952.2	4693.19	4870.19	4153.73	4021.9	5949.18	3784.12	4912.52
	5-oxo-6E,8Z,11Z,14Z-eicosatetraenoic acid-d7	C20H23D7O3	342.288	M+NH4	-3.10759	42.2214	1252.93	2997.25	2942.38	-0.0266532	19.2729	29.3878	218	91	No	No	1682.95	3692.22	5220.91	1990	2372.49	3022.25	4477.41	1847.35	1705.38	5056.58	2533.51	2830.78	1771.19	7927.73	1660.99	3194.63	2405.26	3354	3867.61	2030.88	2121.34	1583.14	3096.31	2695.13	4654.06	2370.87	1928.24	1874.88	1830.46	6159.2	1551.52	1982.24	4037.72
	Cer(d30:0)	C66H116O6	521.416	M+K	9.8	40.8577	10494	25143.3	26142	0.0561926	3.34163	10.5748	310	256	No	No	37160.9	18373.3	19070.7	18258.4	14627.3	24403.6	24139.8	35608.4	24823	19213.8	16045.3	12914.3	40416.2	27836.9	27236.4	24316.6	23499.7	35483.2	32414.1	15708.6	26531.7	25555	20383.1	21552.1	34180.9	27077.3	34650.5	22696	19305.6	34337.9	20444.5	24467.6	17516.6
	521.94213 @ 12.43	/	521.942	/	/	7.20594	770.433	10779.2	10617.5	-0.0218044	19.6214	13.6117	215	222	No	No	9704.04	10387.1	9538.48	10021.4	9943.78	9472.49	9492.68	9794.72	9639.84	9703.3	9821.31	10116.3	10163.7	11774.9	8785.66	9721.25	9840.16	10119.2	9377.92	10397.7	9635.32	9916.28	9820.76	10264.9	10122.8	11148.2	10083.2	10029	9758.29	11299.9	10856.7	11768.7	11075.6
	561.8819 @ 0.1	/	561.882	/	/	23.0237	3129.28	14088.7	13171	-0.0971769	32.5211	50.5603	147	31	No	No	15766.9	14802.1	12286.3	9767.29	14185	13128.7	10753.6	12600.9	12375	13025.8	11463.8	15272.3	11721.4	12754.7	10850	11658.4	10653.6	11791.6	11469.7	11205.1	9759.99	12430.9	10346.4	9510.1	10330.8	10345.8	10729.1	8897.51	10115	11543.9	12955.8	13472.7	11769.4
	561.88191 @ 12.91	/	561.882	/	/	18.7553	3432.63	18805.3	17876.5	-0.0730702	18.977	44.2127	221	42	No	No	21264.5	19182.6	17495.9	14431.5	20130.7	17106.6	16878.8	17759.8	16740.5	18424.7	16974.4	17837.3	16369.9	17818.4	14616.9	16942.5	14652.3	16488.9	16559.2	16808.3	14930.6	16386.2	14405.3	13314.1	15002.3	15333.5	15224.3	12738.9	14712.3	16586.1	16102.3	17608.2	15048.2
	Ganglioside GM1 (d44:1)	C81H147N3O31	567.42	M+H+2Na	9.98	43.4118	20058.2	44207.2	47894.8	0.115587	37.4199	49.6971	121	32	No	No	51508.5	39043.7	56383.6	64449.9	92583.4	49833.3	54500.7	47564.5	92186	32790.7	90055.5	50779.8	35407.8	52469.2	46268.1	31796.7	55011.9	44685.8	64888.5	67537.3	51114.9	40994.9	30835.7	40897.5	25390.9	37331.7	44324.3	27246.6	73460.7	34099.5	29117.6	32996.4	35475.5
	Glycyl-L-leucine	C8H16N2O3	188.115	M+H	-3.99774	16.5374	2956.36	17910.2	17848.6	-0.00496905	36.0564	24.3517	126	117	No	No	13845.9	13422.4	14637.2	15083.6	14574.9	15768.5	14292.6	15250.7	14618.7	20507.6	17367.2	18232.4	16539	17645.8	21741	15805.9	20164	18538.4	15918.1	18315.1	18042.5	20216.8	18096.4	18357.5	16605.2	15023.7	18753.3	19623.7	19376.9	19336.1	15492.6	18008.2	19015.9
	6-Methylthiopurine 5'-monophosphate ribonucleotide	C11H15N4O7PS	378.039	M+H	-1.9586	42.3252	5864.43	13374	14263.3	0.0928765	32.631	47.7151	146	36	No	No	11756.5	16791.4	15179.6	6188.4	7431.62	9568.52	6112.05	4785.31	25364.6	10959.1	6195.91	8959.96	7694.35	12827.4	14861.5	9082.59	11253.3	5416.55	10745.4	9273.73	1735.26	15612.9	20221.1	10970.1	9881.47	3148.18	29597.1	21446.1	15531.7	8945.75	16509.8	13176.2	13971.9
	61.97464 @ 9.5	/	61.9746	/	/	9.49674	1135.89	11902.7	12010	0.0129534	20.9461	13.1542	205	226	No	No	13218.5	13555	15182.9	13409.6	13103.1	12796.3	13497.7	12421.6	14448.7	13117.1	12010.8	13767.7	10276.2	11477.4	13080.9	13467.5	12271.8	13185.1	13227.9	12237.3	13315.6	12723.2	13217.5	11372.2	11737.9	12553.4	11112.9	11017.2	9595.27	11279.5	12415.1	11372.5	11293.4
	8-Hydroxyguanine	C5H5N5O2	63.0084	M+2H+Na	5.42	17.4417	4559.71	25731.2	26490.7	0.0419716	30.2037	7.99432	158	287	No	No	19779.8	22535.2	24923.5	34167.5	26518.7	25630.2	30921.5	25306.7	27570.4	27398.1	28552.5	25076.5	27960	30487.1	26305.4	31405.6	28758.9	31825.3	24516.9	29311.2	29395.9	27334.4	25739.2	31533.2	28059.4	27952.7	27457.7	28460.4	27929	26676.4	23689.4	26047.7	25758.5
	2,8-Dihydroxyadenine	C5H5N5O2	63.0085	M+2H+Na	5.21	11.0998	7226.87	64856.6	65320.8	0.0102869	20.4502	7.60906	212	294	No	No	64982.7	65392.7	70605.1	69609.3	69313.6	64482.5	69599.1	66739.9	66498	68871.4	71258.5	64346.6	67042.5	66647.7	58560	69107.5	68065	66921.7	60912.6	69265.1	64700.9	69717.1	62556.2	67892.7	64826.9	75864.5	61850.2	61883.4	55138.5	65632.4	75745.9	65891.9	61826
	674.94115 @ 3.32	/	674.941	/	/	25.0672	1153.99	4779.65	4454.59	-0.101611	17.9801	61.2904	226	21	Yes	No	4107.35	4104.14	4069.85	3353.06	3988.26	4824.94	3398.42	4028.53	4074.94	5063.5	4035.4	3979.56	4231.93	4991.75	3856.76	3802.59	3182.12	3804.23	4345.26	3954.21	4044.32	4758.47	4543.07	3422.13	3805.68	3440.76	3677.29	3087.31	4090.45	3626.88	4215.52	2838.48	4423.39
	676.94523 @ 5.59	/	676.945	/	/	14.1252	324.213	2358.45	2241.83	-0.0731627	24.4923	16.7349	186	184	No	No	2442.33	2704.38	2493.24	2014.15	2218.04	2433.04	2356.7	1993.42	2145.13	2095.74	2224.03	2041.34	2650.74	2426.73	2034.56	2279.87	1936.85	2087.04	2031.39	1991.38	2065.85	2034.9	1662.72	1769.81	2164.47	2156.18	2032.4	2211.51	2162.24	2517.12	2044.85	2173.89	2038.21
	677.98858 @ 6.66	/	677.989	/	/	20.3939	739.01	3690.38	3567.25	-0.0489571	2.55836	41.2391	317	48	No	No	3069.49	3507.34	2505.64	2497.06	3399.59	3027.72	2843.81	2773.18	3172.89	2743.07	2880.8	3856.41	2812.34	3081.13	2868.6	3216.39	2785.22	2785.3	3138.19	3006.72	2664.58	3077.29	3243.19	2465.41	2925.23	3199.6	2737.8	2250.07	3655.65	3053.97	3100.17	3389.69	3081.93
	Dolichyl beta-D-mannosyl phosphate	C86H143O9P	684.042	M+H+NH4	8.42	27.5031	1073.44	3933.74	3876.98	-0.0209697	9.89217	5.36543	275	316	No	No	5318.34	5460.2	6772.64	7431.42	5970.32	5633.15	6915.63	5448.75	5514.88	5060.73	5685.3	4995.93	5393.35	5610.98	5005.08	5402.77	5159.37	4957.37	4871.43	5140.5	4442.25	4362.9	4117.85	5084.12	4747.76	4728.71	3914.67	4268.43	3846.15	3529.64	3389.84	3265.74	3549.77
	cyclic GMP-AMP	C20H24N10O13P2	712.059	M+K	-5.24	6.97122	299.524	4307.14	4287.65	-0.00654151	14.5755	40.8101	252	51	No	No	4480.81	4362.15	4690.19	4485.5	4544.19	4165.52	4877.04	4034.77	4664.85	3985.01	4253.38	4101.78	4037.62	4630.57	4345.41	4373.25	4584.05	4647.08	4500.88	4144.48	4386.11	4309.06	4315.27	4426.23	4085.48	4577.87	4133.12	4107.43	4093.9	4493.01	4144.69	4439.35	4039.91
	722.92954 @ 12.79	/	722.93	/	/	37.4043	3704.27	10261.1	9600.63	-0.095987	5.50137	27.6569	299	97	No	No	10974.9	11045.3	8984.63	4778.42	9403.27	8452.59	7497.9	7565.49	8399.55	8595.57	9130.12	9326.95	8608.91	10110.3	6711.26	7700.28	6089.16	6872.44	7371.33	8032.43	6196.92	8327.73	6383.42	4629.02	7539.64	7234.81	6484.85	5278.5	6668.77	8026.14	8317.12	9433.06	7175.52
	779.05147 @ 6.85	/	779.051	/	/	38.5302	1067.69	2747.28	2791.16	0.0228638	29.3484	16.9587	164	181	No	No	3401.43	3566.53	5265.57	2175.67	3743.38	3743.48	4335.73	3552.17	3460.53	1866.8	3707.17	2177.33	2306.31	2708.94	2585.1	1988.88	1365.42	2127.77	3560.07	3013.9	3079.92	2648.28	5032.5	1974.15	2344.82	2035.43	2243.66	1644.28	5113.03	2361.91	2721.63	2465.69	2580.05
	CL(18:2/22:6/20:4/20:4)	C90H144O17P2	788	M+H+NH4	9.25	12.7743	464.305	3662.34	3611.29	-0.0202516	11.3556	6.47209	267	308	No	No	3633.61	3674.23	3768.55	3288.9	3463.3	3388.79	3108.36	3503.7	3088.22	3645.46	2923.35	3824.94	3576.8	3655.52	3636.29	3220.06	3077.51	3295.97	3387.6	3367.63	3176.18	3889.25	2969.54	2868.82	3230.11	3096.97	3198.91	3206.5	2857.77	4186.98	3353.42	3508.86	3238.52
	7beta-acetoxy-gorgostan-3beta,5alpha,6beta-triol	C32H54O5	518.397	M+H	0.0439359	32.1325	5604.87	17045.9	17778.9	0.0607408	17.3024	11.6341	232	247	No	No	24068.1	15357	11938.2	12348.9	13882.4	20342.7	13616.4	26499.4	20477.7	15374.5	14563.6	10197.1	24593.8	15397.6	21980.3	19922	16361.8	22492.1	29038.2	12325.4	18359.9	21084.1	14462.4	14856.9	22002.4	20972	22403.3	14718.4	14258.7	18786.1	16416	22649.6	9219.48
	7E,9E,11-Dodecatrienyl acetate	C14H22O2	222.162	M+H	-2.15091	38.7895	2651.14	6621.85	7014.77	0.0831612	27.3042	7.48152	174	298	No	No	14577.6	4767.07	4991.55	5255.52	4725.8	4700.44	6862.4	7954.05	5858.22	5795.17	5034.16	4000.92	9425.51	5596.33	6229	7413.95	4969.03	9845.79	7373.7	5169.26	6729.86	7814.23	6733.35	5028.32	8873.27	8184.18	8549.02	5230.79	4304.3	8645.93	5544.12	8845	5386.96
	9,10-Dihydrokadsurenone	C21H26O5	358.178	M+H	-1.07843	23.9721	694.929	2854.42	2936.55	0.0409281	35.2219	21.0556	128	143	No	No	2032.24	2337.78	2568.13	2576.12	3075.91	1977.97	4269.96	2871.26	3400.83	2993.27	3490.47	3771	2752.18	2419.98	2608.51	3716.91	3124.95	3592.14	3323.52	2732.87	3133.81	2713.03	2100.53	2474.35	2723.13	2849.32	2749.32	2962.77	2287.44	4043.89	3277.51	2390.3	2837.2
	12,13-DHOME	C18H34O4	314.246	M+H	0.250493	59.5155	6846.94	11405.6	11588.1	0.0229117	1.13536	4.6825	327	320	No	No	31182.8	14485.5	14458.7	7661.27	9336.78	10312.6	11737.6	11150.7	9649.89	8950.68	5489.67	4514.52	14065.8	11441.4	13868.9	4541.92	5958.22	10714.6	13322.4	4555.36	11509.5	15495.2	11086.1	7143.61	33657.9	19711.1	12249.3	10302.4	14422.5	6970.65	2972.11	7690.91	6692.14
	8-Hydroxy-7-methylguanine	C6H7N5O2	99.0432	M+H+NH4	0.0004941	33.7288	957.49	2819.19	2855.37	0.018394	3.24097	12.2231	311	238	No	No	2109.39	2873.84	2724.35	2324.62	1827.39	3393.61	2802.47	4213.83	2383.81	4077.94	1805.72	2039.13	1659.6	3159.05	4743.57	2308.28	2032.88	2923.39	2601.69	4333.91	3125.71	2897.81	2931.13	2969.49	3354.46	1447.29	2461.51	4029.86	2543.51	3857.7	3486.16	2180	3414.3
[truncated: 111 more columns]

## Sheet: CSF
																	control	PD	PD	PD	control	PD	PD	PD	control	PD	PD	control	control	control	PD	control	control	PD	control	PD	control	PD	control	control	control	PD	control	control	control	PD	control	PD	PD
	Proposed Metabolite	proposed Formula	Mass [m/z]	Adduct	ppm	RSD [%]	sd	mean control	mean PD	FC_PD/control	VIP_scaled	Imp_scaled	Rank_Pls	Rank_RF	RF_Important	RF_Important	20496	24667	23307	16688	18091	20492	23810	20018	19733	11653	15038	17608	16491	14588	23450	15975	19504	16464	19393	22244	14901	21391	22394	21691	22837	22852	16082	22151	18334	22529	14612	18031	23063
	Ala-Ala-Cys-Arg	C15H29N7O5S	419.194	M+H	-2.63187	14.9766	624.169	4024.58	4299.69	0.0953928	41.7427	34.8097	60	21	No	No	4238.76	4829.71	3536.37	3110.92	3376	3383.41	4131.63	4147.36	4281.31	3126.13	4559.04	4506.7	4250.1	3180.38	4790.69	4190.89	3811.64	3933.59	4119.2	5058.98	4151.38	4323.22	2957.57	3708.35	3941.18	4805.54	4228.96	4505.27	3385.15	3596.19	4893.8	4803.83	4377.04
	Ala-Asp	C7H12N2O5	204.075	M+H	1.7646	33.5295	937.896	2849.39	2749.07	-0.0517079	7.17348	16.0955	242	66	No	No	1894.5	2117.12	5470.49	1972.02	3046.69	2679.51	1988.9	4937	3279.07	5783.42	2987.25	2615.83	3808.58	3275.61	3205.02	3606.09	1919.1	3040.38	3194.73	2424.89	3167.16	2369.8	908.307	3248.37	2315.81	3067.44	3752.91	4002.65	2375.07	1862.38	2605.11	2288.7	1441.34
	Ala-Asp-Asp-Gln	C16H25N5O10	469.139	M+Na	-7.74223	21.7892	1375.24	6442.95	6190.31	-0.0577087	2.37042	7.71102	282	164	No	No	5273.37	5639.95	8162.85	4504.35	7291.92	5440.64	9780.94	6038.21	7187.25	6807.83	5478.2	5117.35	8965.22	3776.74	6432.64	5492.19	4299.44	6954.6	7563.02	6901.25	4876.04	7495.26	6350.82	8589.38	6847.09	4273.75	5374.24	5639.91	5262.42	5297.11	5503.1	6342.28	5708.84
	Ala-Asp-Ser-His	C16H24N6O8	428.165	M+H	-2.15107	37.1536	1300.39	3527.92	3474.31	-0.0220908	10.1883	6.86268	218	187	No	No	2432.01	2454.44	3608.06	1769.62	2437	4896.74	2031.42	3606.33	4089.84	2253.42	3912.81	5047.64	3449	2244.13	2618.21	5578.93	3975.42	2596.08	3717.28	4532.16	2760.23	4253.17	3438.62	6466.84	5187.23	3667.64	3896.42	3732.69	3520.14	1761.48	2699.14	2716.82	2067.6
	Ala-Lys-His-His	C21H33N9O5	491.257	M+H	-6.07044	22.6502	3063.06	13788.9	13278.1	-0.054453	20.6031	15.3467	161	69	No	No	12292.9	13451.3	13710.8	8957.59	7557.21	9012.74	10741.5	11028.9	11075.6	8966.21	11555.9	12213.8	14616.6	15542	15162.5	15126.5	13451.8	16703.5	15339.9	18978.4	13676.9	13167.1	14493.3	15161.6	16947.2	12930.8	15926	16399.5	14749	11514.7	13384.8	12128.9	10003
	Ala-Lys-Lys-Phe	C24H40N6O5	492.304	M+H	-3.31928	11.0465	325.666	2968.61	2929.24	-0.0192637	38.3313	4.51331	71	251	No	No	2386.72	2527.82	3176.95	2813.09	2490.58	3082.4	3461.23	2870.32	3097.82	2562.39	2889.38	2740.07	2938.33	2682.6	2849.93	3244.19	2535.92	3461.59	2736.57	2765.39	3513.11	3040.71	3123.02	2995.7	2890.21	2364.23	3019.27	2978.09	3479.11	3500.04	2508.73	2525.12	3018.16
	Ala-Lys-Ser-Arg	C18H36N8O6	230.137	2M+H	-3.0435	7.27606	586.781	8012.9	8112.21	0.0177705	10.1446	3.6792	219	270	No	No	8271.98	7849.32	7410.27	7562.81	6699.9	7869.59	7441.72	7751.54	8233.54	8091.84	7721.89	7760.65	7417.57	8103.78	8193.91	7970.34	8487.9	8542.85	8257.12	8258.57	7935.95	8421.03	9440.29	7258.96	8066.86	8644.71	8005.7	7890.64	7991.38	7976.33	7363.99	7848.27	7924.7
	Succinylacetone	C7H13NO4	175.085	M+H	1.18086	25.252	1939.48	7547	7803.74	0.0482628	14.3671	10.1504	195	111	No	No	9294.95	6513.41	6800.94	7983.23	7873.8	9870.84	5489.65	7180.14	5126.73	10092.6	7558.16	13826.5	6741.83	9564.42	4720.95	8930.21	10025.5	6139.07	8744.9	7401.38	7056.91	8046.64	6861.32	5166.52	7864.85	11909.3	7854.17	5428.11	7679.42	7726.48	6529.62	11643.8	8447.88
	Arg-Asp-Asp-Cys	C17H29N7O9S	507.174	M+H	-1.64699	12.3926	646.714	5214.65	5222.16	0.00207593	9.9807	4.57148	224	248	No	No	5405.96	6318.57	5477.53	6979.33	5356.88	4890.73	6086.41	4922.32	5474.72	4984.88	4926.01	5017.38	4849.73	4221.33	5473.21	5164.31	5823.88	4564.48	4266.14	5000.76	4836.92	5334.87	4919.05	4666.25	5001	5397.76	4293.55	4806.72	6031.81	6122.9	5991.33	5670.47	5909.97
	Arg-Met-Asp-Tyr	C24H37N7O8S	583.242	M+H	-1.25434	17.8832	429.062	2450.47	2351.95	-0.0591976	2.95734	6.15408	273	205	No	No	2201.17	3060.17	2413.96	2367.17	2836.78	2893.44	2492.17	2605.99	3036.84	2109.23	3097.07	2554.14	1853.63	2039.15	2543.76	2774.59	2758.2	2719.12	3321.93	2411.91	2029.37	2224.38	1865.75	2411.82	2654.86	1953.58	1830.85	2345.44	3169.05	2902.3	3182.59	2426.54	1566.21
	Arg-Met-Gly-His	C19H33N9O5S	499.233	M+H	0.585061	13.6415	4152.66	30605	30290.1	-0.0149191	10.1399	4.23292	220	257	No	No	30366	26737	25956.6	25573.6	23868.1	31984.2	28821.6	27806	29769.2	29877	35411.6	38832	41410.8	36535.4	29641.4	32483.2	28944.2	34937.9	29907.3	29518.4	35295.5	34826.4	29019.7	28741.1	29563.6	30308.9	28518.3	28355.7	31270.4	30026.8	32204.1	33776.2	26611.1
	Arg-Met-Met-Phe	C25H41N7O5S2	583.256	M+H	-8.71045	49.4964	9383.12	18447.9	19427.3	0.0746321	31.6876	6.82193	96	192	No	No	11540	10644.7	22880.5	15260.3	15184	27411	27869.2	24083.1	9977.29	7644.7	17473.1	5732.37	60466.3	11864.4	20453.3	33944.2	7085.84	14249.6	6974.43	24063.7	25320.6	22565.7	24061.1	24884	31075.9	20820.7	17820.4	29252.2	10082.9	25625.1	18754.1	13636.4	18879.3
	Asn-Asn-Gln-Gln	C18H30N8O9	502.213	M+H	-0.55815	18.1495	521.112	2842.89	2897.39	0.0273952	22.1669	6.94149	146	184	No	No	2306.94	3895.04	2441.16	2291.01	2060.97	2453.03	2833.63	3093.28	2639.8	2464.55	3146.22	2746.85	1932.35	2332.57	2682.22	2650.78	3083.94	2736.1	2160.82	3270.5	3705.74	3009.69	3512.63	2257.02	2999.6	3331.77	2838	3870.81	2605.92	3158.15	3270.07	2305.16	3768.77
	Asn-Asp-Asp-Tyr	C21H27N5O11	525.169	M+H	-3.8548	7.5546	1191.79	15604.2	15933.8	0.0301548	6.17415	4.66114	249	243	No	No	15004.4	18103.9	15146.8	16362.5	13518.5	13918.4	16829.3	14257.3	16133.4	14944.8	17202.4	14378.1	14876.6	13064.1	16513.9	16093.6	16778.3	14931.1	14701.4	15747.4	15580.1	15668.9	15148	15179.3	15156.7	17276.9	14780.8	15582.4	15366.8	16468.7	15737.2	16677.6	16339.5
	Asn-Gly	C6H11N3O4	189.075	M+H	1.82385	31.3486	1462.43	4553.7	4767.81	0.066287	45.2977	11.9448	47	94	No	No	4665.84	2808.08	5082.82	7430.35	4481.27	5910.69	4082.81	4784.34	4849.9	4040.83	3866.83	4181.6	4121.95	10686.8	5000.07	4401.99	4759.19	3274.49	3824.44	4399.46	3561.16	5715.59	3660.22	5155.57	5914.17	3559.82	5896.6	5523.89	3816.94	5970.62	3228.64	4794.79	4066.09
	Asn-Lys-Met-Asn	C19H35N7O7S	505.232	M+H	0.0055409	19.4859	462.842	2444.42	2311.42	-0.0807136	52.9064	8.41711	32	143	No	No	2041.4	2548.39	3169.07	1464.42	1638.02	1786.72	1990.18	1990.55	2272.93	1720.55	3184.12	2087.81	3170.96	1782.52	2609.6	2311.85	2923.44	2139.2	2521.8	2860.53	2579.49	2181.27	2043.7	2569.8	2783.16	1977.82	2287.74	2841.04	2870.01	2184.66	1707.76	1829.17	2399.11
	Asn-Met-Thr-Val	C18H33N5O7S	485.192	M+Na	0.768806	42.4029	1923.79	4586.81	4490.88	-0.0304922	2.81222	6.83745	275	191	No	No	4151.34	2248.17	7243.02	6974.68	4816.52	7597.37	5791.1	7687.59	5584.73	3803.03	4403.48	4416.13	3618.89	14544.4	3014.52	2833.57	3950.79	4184.19	8452.72	3282.11	3631.63	3379.28	3577.83	6390.98	3445.97	4927.91	5275.54	4503.06	4180.33	5061.64	3517.91	3715.54	3384.66
	Asn-Val-Gly-Pro	C16H27N5O6	385.199	M+H	8.53082	17.7004	1974.52	11008.9	11290.3	0.0364083	30.4362	6.64163	103	197	No	No	11362.4	8395.23	11034.7	9992.63	9789.07	8556.1	9632.95	10138.8	7054.8	12903.2	13077.6	9082.17	8564.39	11078.3	9189.89	14123.7	11231.4	13870.4	10912.1	13663.2	9287.64	9525.2	12550	11955.7	13395.5	8765.3	11670.4	13799.9	10432.7	10836.7	7608.39	12288.6	13651.2
	110.03432 @ 9.46	/	110.034	/	/	10.2344	1031.42	9953.29	10193.1	0.0343461	8.2574	0.217828	236	301	No	No	10905.7	11172.3	11466.1	10443.8	11267	10319.8	12591.5	10670.5	11472.3	10444.7	11718.8	9543.78	11024.7	8377.93	10584.6	10094.9	10289	9769.2	8275.21	11207	11398	11802.5	9103.35	10443	8881.44	11452.9	9943.18	9502.54	9733.6	10382.5	10586.2	10072	9126.84
	Asp-Trp-Pro-Tyr	C29H33N5O8	579.237	M+H	6.79789	7.78045	1341.98	17271.9	17226.1	-0.00383472	30.9437	5.17254	100	225	No	No	18681.5	19952.4	16986.7	18652.6	16686.3	17167.4	17768.7	16719.5	16661.9	16585	18898.6	17145.3	16880.8	15330.5	19687.4	17143.7	18475.7	16112	16253.2	17657.3	16963.1	16650	16668.4	16703.4	17030.9	19082.6	18398.9	18362.3	15627.6	17061	17114.6	18003.1	18589.4
	Asparaginyl-Hydroxyproline	C9H15N3O5	245.102	M+H	2.01457	36.3499	2303.35	6269.53	6398.53	0.0293833	1.59145	12.0769	293	92	No	No	7253.09	3976.27	5106.54	8921.19	5444.92	9955.39	3088.52	8783.31	11589.2	10581.4	4706.64	5244.79	5084.13	6927.94	4801.54	4066.83	5226.54	5155.26	7765.99	5658.94	4601.4	6967.01	5090.17	5594.7	9574.84	9859.76	4269.4	5636.4	6007.73	6514.27	3518.36	6882.15	6207.95
	Asparaginyl-Proline	C9H15N3O4	229.107	M+H	1.64593	11.3592	823.243	7131.16	7354.59	0.0445071	33.2345	31.4265	86	25	No	No	6804.99	7346.75	7853.76	7642.5	7706.22	7429.82	7030.42	7214.46	8402.79	7366.91	6744.81	7128.92	6735.99	5181.79	7828.01	6812.75	8358.19	7984.56	7150.46	7836.98	6425.78	7434.13	5974.12	7034.89	6342.71	7159.61	6930.66	6116.61	7949.53	8486.35	6727.38	7287.56	6928.09
	Butenylcarnitine	C11H19NO4	229.132	M+H	4.15959	9.76454	763.743	7876.21	7771.19	-0.0193663	20.4866	9.78682	162	116	No	No	8631.03	8361.27	7475.7	8470.62	6947.61	7330.95	8409.39	7150.17	8008.73	7861.7	8837.85	7732.46	8751.42	7013.8	8260.29	7018.97	8176.44	8066.58	6791.81	8652	8801.72	7942.67	7380.42	8077.64	7672.65	8059.31	7761.61	7119.28	7630.49	7521.44	7644.09	7766.16	7622.8
	cholesta-5,7,8(14),22E-tetraen-3-one	C27H38O	378.296	M+H	9.71216	46.655	4659.4	9823.46	10137.8	0.0454428	9.34011	2.7873	233	288	No	No	8399.69	2192.81	13426.8	8947.82	22946.7	6661.8	1647.31	11530	10777.4	8921.68	11312.1	8980.55	7074.2	8358.59	5892.34	10976.9	13742.3	12592.2	12244.8	8260.98	11853.5	6262.02	7056.73	5407.9	4259.12	4707.12	10118.2	5714.81	11090.6	7517.87	12248.5	10512.6	6368.48
	cis-5-Tetradecenoylcarnitine	C21H39NO4	369.288	M+H	-0.405013	8.22551	784.53	9655.52	9429.08	-0.0342366	64.2536	31.7834	15	24	No	No	10614.3	9868.85	9411.24	9301.24	8860.39	10024.2	11075.2	8383.29	10141.9	8687.94	9243.7	8303.13	10123	9428.6	11568.2	10108.4	9966.97	9273.83	9128.19	9754.85	10016.5	9552.16	10218.9	9471.07	10105.9	9219.97	10062.9	9341.79	9607.88	10275.1	9526.78	10104.3	10144.1
	Citrulline	C6H13N3O3	175.096	M+H	1.29962	23.0702	17906.7	77998.1	77267.7	-0.0135731	26.1797	7.62532	127	166	No	No	55258.1	55847.8	84966.7	54996.1	93949.6	74572.7	87567.7	96909	120953	95362.5	64836.8	41475.3	103259	85902.5	84386.3	94674.6	64854.9	108419	80226.5	89704.7	53498.7	68700.2	69078.3	84362.5	88639.6	75904.8	54749.3	92054.2	76004.7	69127.2	108285	70087.7	46744.2
	CL(64:3)	C73H136O17P2	673.456	2M+H	-9.23199	38.3082	1887.65	5074.56	4791.81	-0.0827137	1.78385	13.0041	290	84	No	No	3541.17	2844.91	4763.76	5358.02	11321.7	2973.43	3400.98	5281.04	5124.82	5893.67	6357.31	5707.95	4745.71	6006.43	4042	5749.87	5504.78	6193.54	6400.84	2840.45	5301.1	2708.61	4189.17	2172.93	2038.65	2806.08	3890.63	3140.13	7489.78	2381.06	5715.32	5580.5	3242.36
	Creatine	C4H9N3O2	131.07	M+H	0.93499	10.2224	61121.1	585118	609719	0.0594173	54.7882	11.169	29	100	No	No	627396	505562	708164	500355	582262	567388	567179	711388	527243	653953	541592	517614	504670	716118	628618	610653	655137	704224	615924	578749	534833	757480	593960	690261	651430	677442	657929	707796	590997	602273	508423	607183	629683
	Cys-Glu-Glu-Pro	C18H28N4O9S	476.155	M+H	-6.56123	19.9169	673.304	3317.61	3438.69	0.0517147	13.1714	4.9499	199	235	No	No	3144.1	3606.75	3471.88	3484.73	2561.9	2399.42	3319.44	2523.11	2990.61	2609.69	2416.04	2446.43	2921.47	1538.01	2038.27	2005.67	4607.65	4849.91	3964.94	4990.55	4230.26	4890.35	4046.22	3823.84	4178.52	4984.86	3978.77	3338.5	3756.14	3521.1	2843.17	3293.97	3890.4
	Cys-Met-Cys-His	C17H28N6O5S3	492.13	M+H	2.40814	10.5858	696.375	6504.12	6646.91	0.0313307	14.6314	7.32767	189	174	No	No	6522.64	6866.21	6370.7	5755.5	6888.94	6906.25	6936.52	6934.05	7050.46	6445.54	7717.49	6245.95	6426.9	5668.39	7729.26	6079.16	6900.43	6200.79	5621.63	6397.17	7069.14	8005.73	6552.8	6656.28	5945.27	7551.52	6259.88	7169.77	6329.96	7087.91	6620.1	6453.16	6955.06
	Cys-Trp-Gly-Tyr	C25H29N5O6S	527.184	M+H	-0.472308	11.0177	251.412	2304.99	2260.56	-0.0280788	60.281	8.12538	17	150	No	No	2262.55	2712.38	2454.45	2185.26	2053.65	2290.92	2132.35	2337.5	2176.81	2021.12	2109.19	2117.2	2121.14	1606.55	2337.81	2107.67	2592.3	2347.25	2203.24	2550.95	2396.6	2551.78	2426.88	2137.22	2537.6	2448.96	2674.43	2478.99	2376.92	2461.05	2054.15	2101.26	2544.54
	Cytosine	C4H5N3O	111.043	M+H	1.70272	32.5197	3103.16	9715.23	9382.88	-0.0502178	0.13018	10.317	301	109	No	No	13801.3	6201.37	12296.5	7186.48	12126.3	18121	5896.98	3558.93	13200.6	3567.02	9874.64	10348.1	11028.5	11176.3	10977.3	7717.66	10772	7618.11	7574.54	13415.5	6825.77	12034.9	9022.38	11242.7	13404.3	12115.3	11279.8	14790.4	10965.5	9295.73	5569.99	10763.4	11006.3
	D-Glutamine	C5H10N2O3	146.069	M+H	2.06443	5.69889	20705.1	364862	361893	-0.0117862	54.3264	9.86908	30	114	No	No	361545	373393	368727	342456	341200	349371	371559	347251	360054	358265	377311	357605	377358	320542	367475	371029	382320	386257	356564	395070	397009	391862	347841	362576	367022	371818	363719	349242	375574	350344	358492	354381	349864
	D-Lysine	C6H14N2O2	146.105	M+H	-0.345924	22.0595	516.985	2379.55	2310.4	-0.0425488	1.14437	8.1352	296	149	No	No	2596.75	1708.66	2780.03	1914.93	2576.15	2251.28	2443.09	3095.87	2278.92	1864.6	1848.02	2463.2	2263.86	3061.64	2765.55	3916.22	1727.3	2376.73	2975.58	2459.2	1844.89	1728.01	1759.45	3305.05	2948.59	1864.33	2820.38	2504.38	2575.34	2745.22	2286.61	2682.06	2759.24
	Dethiobiotin	C10H18N2O3	214.132	M+H	-0.87695	17.6364	408.702	2310.84	2323.41	0.00782672	27.7751	36.2851	116	19	No	No	2577.24	1649.42	2199.41	2590.95	2237.67	2635.27	2396.67	2434.77	2066.96	2295.87	2193.72	1997.62	3139.3	2989.09	2481.26	2320.16	1877.64	2006.81	2214.13	2188.23	2114.52	2452.26	2362.99	3468.33	2715.72	2752.1	3139.23	2296.98	1936.86	2336.8	2469.68	2749.75	1782.24
	didesmethyl tocotrienol	C25H36O2	390.252	M+Na	-3.13597	57.2518	80054.4	139470	140160	0.00712551	11.3607	7.8389	208	158	No	No	121902	20361.4	147321	137576	404485	88401.7	23522.3	123490	116332	214649	120889	125466	66393.9	113827	43777	81226.5	176573	203843	189376	84482.5	124924	78762.3	91199.5	81523	52926	32305.4	90349	78132.1	261089	112270	101515	160199	136363
	Diethylamine	C4H11N	73.0894	M+H	3.32824	11.531	717.912	6186.28	6262.53	0.0176719	1.78893	6.91131	289	186	No	No	6330.15	7356.9	5882.93	6823.26	5239.96	4833.18	7089.31	5045.37	6221.29	5824.74	6734.62	6435.82	6591.05	6236.35	6500.01	5700.58	6070.25	5043.02	5983.08	6362.61	6675.23	5935.92	6171.19	5393.47	6539.89	8456.54	5871.73	5547.43	6980.25	5670.85	6600.55	6186.3	6730.91
	DL-2-Aminooctanoic acid	C8H17NO2	159.126	M+H	-1.27106	45.3799	13481	31515.2	28037.9	-0.168669	28.6841	6.77463	112	194	No	No	18840.2	15885.9	30267.8	22593.4	29009.4	29439.2	47201.9	58304	21063.3	12888.1	20216.8	11467.6	74833.1	65617.8	28779.1	24734.4	23088.3	29841	44001.8	38766.7	14888.8	25543.7	47848.5	27597.3	30162.4	28113.9	27125.6	26560.8	41901.9	51997.6	18088.2	37166.9	18593.3
	dTDP-L-dihydrostreptose	C16H26N2O15P2	548.082	M+H	2.69782	57.6915	1715.19	3054.64	2897.71	-0.0760889	2.11711	3.4049	283	278	No	No	1794.95	1233.82	3215.44	1857.02	3597.89	4050	2424.53	5267.4	2073.89	4651.83	1914.35	2009.47	1976.1	4314.08	2888.1	3410.25	2275.16	8567.02	8982.75	2205.64	1775.98	3387.49	2438.39	4091.5	4362.87	1221.79	1891.4	3384.65	5102.4	4601.76	1533.03	2718.92	1272.43
	Eicosanoic acid(d3)	C20H37D3O2	351.298	M+Cl	-0.612255	63.1161	3516.28	6049.55	5129.52	-0.238004	1.62381	5.17058	292	226	No	No	7595.07	5203.27	1820.31	5026.16	8623.96	3459.34	2530.1	4174.53	3124.42	4079.58	11239.8	4504.07	1486.94	5710.71	1346.65	4382.8	11642.5	7099.08	5514.09	9299.09	10473.7	2408.51	3648.2	3205.5	2949.85	1608.14	12082.5	3685.66	4003.45	3262.66	11132.9	2124.23	3551.09
	Ethanolamine	C2H7NO	61.0532	M+H	7.31467	10.8964	4106.83	38110.8	37301.2	-0.030978	3.88602	4.22348	263	258	No	No	41626.9	42021.2	40027.6	31206	36007.6	39848	37300.4	43056.9	42660.3	34597.5	42178	32352.7	41072.9	41524.8	40344.5	37257.4	36169.5	36776.7	37065.1	34601.2	42131.6	41308	34737.2	38882.9	35707.8	38787	40930.6	38518.7	43205.2	46748.5	38046.3	44097.6	43234.7
	FA amino(18:0)	C18H37NO2	299.283	M+H	0.591208	63.7115	3662.06	5636.15	5851.01	0.0539743	3.93183	3.26593	262	280	No	No	2586.13	2936.8	3754.93	4973.34	5622.48	6122.4	4617.54	4873.57	4168.77	7278.18	5860.07	13100.6	3788.54	8587.46	3264.23	5183.81	5895.91	4437.37	4249.29	8039.99	8195.66	3114.69	3359.26	3174.07	2872.88	5393.2	3084.75	3653.43	5301.91	2154.82	8328.9	6478.4	2815.39
	FA hydroxy(4:0) N-(3S-hydroxy-butanoyl)-homoserine lactone	C8H13NO4	187.085	M+H	4.08279	14.8787	918.413	6132.52	6209.69	0.0180415	2.00411	6.62161	285	198	No	No	7409.43	7312.23	5223.9	6632.32	6068.93	8023.64	5998.61	7856.28	6131.16	6965.67	7055.91	8791.79	6041.46	5726.89	4971.49	6373.58	6788.14	6252.24	5703.7	5784.98	6284.68	7591.13	6202.68	5587.55	6161.65	7012.8	5267.94	5440.14	4787.02	5677.1	6002.63	6835.65	8426.31
	FA methyl(16:1)	C17H32O2	268.24	M+H	-1.10772	15.6235	392.894	2491.02	2536.69	0.0262093	34.0972	12.1035	82	91	No	No	2037.43	3147.81	2464.83	2343.74	2652.66	1769.16	2348.97	2280.66	2177.16	1998	3075.81	2477.83	2513.37	2587.48	2824.26	2649.09	2014.11	2252.02	2481.28	3194.33	2578.13	2365.91	2308.64	2012.8	3028.53	3520.3	2173.73	2262.03	2067.09	2585.27	2360.16	2474.01	2226.69
	FAPy-adenine	C5H7N5O	153.065	M+H	-0.0864765	16.3064	345.809	2161.03	2083.45	-0.0527459	30.3156	9.79639	104	115	No	No	2410.97	1546.08	1900.93	2000.43	1941.77	2130.78	1616.49	2009.36	2371.63	2019.61	1709.62	2182.77	2104.21	2622.64	2043.69	2366.02	2098.79	2090.75	1885.39	2075.25	1875.21	2643.75	1668.43	2820.29	3138.38	2183.17	1904.95	2014.39	2085.01	2200.56	2360.6	2120.31	2037.49
	Gamma-glutamyl-Gamma-glutamate	C10H18N4O5	274.129	M+H	2.92928	32.6638	2558.78	8283.17	7418.79	-0.159	27.0904	14.4619	118	75	No	No	10038.3	8191.83	7611.48	4686.89	9289.11	11379.4	5904.57	9074.09	9508.21	8279.62	8793.2	8819.96	8052.38	14149.2	6427.92	8651.15	7173.6	6041.01	4498.65	7234.72	8192.61	6337.81	4944.33	11392.5	8674.2	6668.81	9420.8	8192.54	4379.39	7853.89	12247.7	9612.62	9038.36
	Gln-Phe-His-His	C26H33N9O6	567.255	M+H	-0.310273	15.6019	259.398	1723.08	1606.79	-0.100804	34.2535	9.72038	81	120	No	No	1443.79	2211.31	1867.51	1244.45	1836.31	2097.35	1734.4	1653.5	1784.06	1629.13	1740.73	1846.39	1543.99	1384.38	1632.73	2065.13	1805.82	1979.48	2372.63	1629.61	1538.27	1755.92	1303.99	1722.49	1787.06	1273.48	1505.56	1935.89	2135.55	2178.64	1939.62	1522.67	1073.44
	Gln-Ser-His	C14H22N6O6	370.16	M+H	0.768308	19.7961	339.541	1720.26	1710.52	-0.008193	21.4546	7.16294	154	179	No	No	1960.35	1227.49	1930.51	1344.47	1544.16	2219.98	1754.25	2159.29	1775.77	1703.04	2247.66	1764.54	1586.68	1530.06	1935.74	1852.93	1311.39	1623.29	2174.33	1597.9	1622.35	1313.62	2395.88	1952.38	2576.31	1609.43	1450.48	2030.87	1526.72	1632.95	1419.47	1828.43	1608.82
	Glu-Cys-His	C14H21N5O6S	423.097	M+Cl	-2.92088	38.2197	9132.46	23760.9	24018.1	0.0155373	21.9073	8.25643	149	146	No	No	14996.8	17227.1	31937.1	16810.7	23294.5	21898.9	19720.4	21216.5	42808.1	17024.7	20843.9	16474.7	31460.7	18538	23942.5	34047.5	11452.8	29204.4	17765.9	17573.7	9406.45	16742.1	25031.2	24480.2	20127.9	15825.2	33688.6	17349.8	22903.6	20062.5	34566.5	18897.7	26648.4
	Glu-Gln-Ser-Ser	C16H27N5O10	449.176	M+H	-0.324333	29.7259	935.794	3111.7	3181.65	0.0320738	3.59225	5.44915	265	222	No	No	3241.02	2527.43	3146	3129.19	3146.28	4115.35	1896.41	3973.28	3793.51	4018.32	3481.6	5015.33	2632.7	4465.47	1619.19	4096.12	4149.77	2317.4	2496.36	2347.33	3645.86	4733.59	2183.39	3192.76	3414.68	2943.64	3611.56	1935.04	3084.06	2866.84	3249.18	2803.07	2387.65
	Alpha-Trisaccharide	C21H36N6O10	532.25	M+H	0.464067	15.5399	385.336	2509.3	2452.29	-0.0331585	2.5767	6.84602	279	190	No	No	2153.18	2571.17	2017.45	2192.35	2383.8	2362.41	2498.62	1954.76	2891.24	1750.53	2617.81	2642.92	2392.66	2290.14	2735.67	2248.46	3239.8	2339.83	2315.79	2739.38	2852.37	3010.17	2244.58	2050.06	2265.15	2873.58	3189.65	2188.82	1554.13	2839.81	2391.84	2900.93	1881.38
	Glu-Met-Asn-Arg	C20H36N8O8S	274.117	2M+H	-5.87307	16.7614	752.239	4479.34	4495.84	0.00530472	4.76534	5.03316	258	232	No	No	5064.15	3688.46	4335.02	4632.45	4046.78	6510.75	4225.68	4329.99	4752.69	5175.9	4997.21	5752.74	4899.24	5368.42	4255.3	4538.41	5015.4	3276.79	4372.81	3936.71	4012.12	4758.82	4036.32	5401.69	5046.46	4391.57	4386.78	5081.68	3890.78	4881.1	3904.41	5113.83	4231.14
	Glu-Met-Cys-Cys	C16H28N4O7S3	484.113	M+H	2.17872	14.8975	338.379	2341.92	2206.28	-0.086079	48.6195	15.9727	41	67	No	No	2279.83	2718.17	1892.91	2111.49	2443.1	1921.92	2242.55	2095.63	2362.23	2038.42	2303.55	2230.02	2501.38	1896.22	2784.81	2215.19	2368.3	1864.94	1440.09	2066.31	2596.83	2295.08	3330.83	1912.69	2178.58	2207.38	2170.78	2121.49	2040.22	2343.94	2594.35	2185.91	1997.49
	Glu-Met-Ser-Arg	C19H35N7O8S	521.226	M+H	-1.17374	15.6427	487.905	3110.25	3127.18	0.00783482	26.4879	14.9708	125	71	No	No	2516.01	3129.33	4202.72	2815.1	3078.09	2723.44	3624.39	2932.88	3823.65	2648.26	3535.44	2985.1	3402.15	1685.04	3165.86	3087.26	3532.52	3255.69	3259.64	3840.88	2775.05	2882.98	3504.23	3147.17	3002.67	3425.1	3499.18	3236.96	2896.15	2391.02	2819.52	2570.21	2571.93
	Glu-Phe-Asn-Arg	C24H36N8O8	282.133	2M+H	0.963521	29.287	8943.32	30032.8	31002	0.0458225	21.7088	1.42805	153	296	No	No	34916.8	20308.9	25323.3	22179.7	23288.5	47773.2	20487.9	41858.3	42587.1	45599.5	24340.1	35990.1	31830.7	20364.8	18724.8	16249.7	34433.8	28420.3	42054.7	35959.8	25703.1	32569.5	30074.5	24817.8	40568.7	30939.7	18877	22307.6	36944.7	39441.7	26143.8	36185.4	28775.7
	Glu-Pro-Tyr	C19H25N3O7	407.173	M+H	9.06439	25.3889	1099.26	4441.65	4226.3	-0.0717015	49.4974	21.4669	36	45	No	No	4474.21	3112.74	4691.12	2966.9	4078.44	5676.38	4354.05	6513.91	4134.36	4048.69	3324.45	8306.74	4836.1	4864.71	3199.15	4512.71	2915.45	3364.52	3726.87	2775.19	4630.83	5075.27	4992.98	4519.46	5112.36	2205.25	4687.04	3277.53	5365.75	5766.53	4494.65	5856.86	4059.19
	Glu-Val	C10H18N2O5	246.122	M+H	1.52348	30.2348	17029.2	59583.1	53314.2	-0.160382	32.7727	23.487	87	38	No	No	87316.5	46973.9	61533.6	41706.6	67463	76499.3	36633.3	54152.8	64765.3	46670.2	53084.6	90228.5	46043.3	98603.9	51697.4	55175.2	54834	32891	44813.3	50380.4	74129.2	43294	40203.6	78283.3	47690.1	68384	90810.8	58771.4	43450.6	68639.3	68468.8	71481	63410.1
	Glutarylcarnitine	C12H21NO6	275.137	M+H	-0.536843	37.8798	6348.76	16774.5	16747.2	-0.00235005	26.4072	6.22713	126	200	No	No	11898.1	9807.27	17530.6	15932.3	16109.7	14451	13513.4	20327.3	13135.9	14353	11351.1	16450.2	29969.5	17663.8	13352.1	13519.3	17802.5	12759.6	17927	19405.9	12418	15827.7	13082.2	23182.4	31941.9	14770.1	18520.3	15429.1	15162.1	15414.7	11326	15541.6	16101.9
	Glycyl-Histidine	C8H12N4O3	212.091	M+H	1.17494	6.80462	7214.36	105682	106335	0.00888464	2.71626	6.2143	277	201	No	No	100867	109513	100395	98491	100622	102811	103145	101841	108030	99701.3	111286	103201	101500	107164	112727	111036	116067	104999	94888.6	110363	117035	116155	100147	103539	109273	115373	105196	107173	101115	107978	110333	107464	107841
	hesperetin 3'-O-sulfate	C16H14O9S	382.034	M+H	-4.39398	47.3841	1080.73	2319.48	2245.09	-0.0470236	44.0919	26.7036	49	29	No	No	2113.51	1823.34	1468.97	1542.58	3062.91	2001.63	973.076	1128.21	2047.61	1956.96	2583.54	2089.62	1242.07	1936.19	1540.68	3289.7	1630.78	1333.44	1848.5	2406.04	1854.6	1034.7	6520.88	1519.17	2060.36	2273.59	3834.4	2097.06	2764.4	3712.6	3298.93	5349.37	2569.64
	Hexanoylglycine	C8H15NO3	173.106	M+H	2.01022	16.6934	1892.78	11079.7	11577.3	0.0633763	9.9837	3.86042	223	264	No	No	14004	15628.5	9528.79	12356	10292.7	10305.9	10162.3	9729.54	12931.6	12750.9	11128.9	12354	14324.2	10476.4	19061.5	11622.7	11561.7	13010.7	14329.2	10468.6	12147.7	10525.5	10859	9775.35	9503.15	11910.3	9368.29	10854.9	11512.6	11727.3	9663.56	14311.8	12247.1
	His-Lys-Lys-Val	C23H42N8O5	510.33	M+H	4.37329	15.7087	994.229	6348.83	6311.02	-0.00861873	32.7231	16.315	88	65	No	No	5160.01	7738.46	6066.75	5808.58	7110.42	7041.31	8349.31	6640.61	7580	5997.57	8086.19	6422.29	4549.22	5639.85	6568.88	8150.84	6751.79	7388.05	7918.54	5738.64	5349.12	6021.53	5153.7	6267.82	6505.07	6441.88	4196.5	6804.25	7883.51	7818.02	7397.93	5698.2	5468.62
	Leu-Tyr-Tyr	C18H31N7O7	457.228	M+H	-0.642761	18.017	1778.3	9499.76	10211.9	0.104294	14.6435	8.34029	188	144	No	No	11285.2	10248.2	9294.82	10042.3	7026.12	9020.76	8160.28	9106.07	9300.81	7711.24	10290.1	10436.3	7949.05	7859.16	9096.38	8053.19	8068.25	8839.88	8096.24	11930.2	9558.64	11207.3	11142.3	9102.92	9204.73	10063.4	9583.68	10851.1	10782.9	8170.25	8223.18	9417.84	13451.2
	His-Met-Ser-His	C20H30N8O6S	510.202	M+H	1.96396	13.4123	333.029	2442.17	2520.72	0.0456711	23.7726	7.02179	135	181	No	No	2547.73	2023.96	3231.02	2304.06	2827.47	2223.45	2663.56	3301.84	2640.15	2854.99	2451.63	2037.51	2287.66	2249.76	2522.96	2213.87	2968.52	2581.22	2453.91	2193.4	2521.01	2642.85	2308.92	2755.07	2464.57	2773.36	2418.28	3085.72	2532.4	3342.8	2081.62	2418.91	2360.91
	Homocarnosine	C10H16N4O3	240.123	M+H	3.31342	94.0034	39471.5	45354.8	38883.1	-0.222115	1.1745	6.04317	295	210	No	No	106603	13394.6	12728.2	9871.57	24630.4	73142.5	11962.8	46906.7	13286.7	61817.5	16759.7	10987.5	31834	27240.2	16278.9	3620.43	140053	108315	55408.3	45621.1	11612.9	19008.8	20703.4	5819.22	59210.4	73137.4	8556.99	18258.8	228388	81979.8	18417.8	79775.3	23228.1
	Homocysteine	C4H9NO2S	135.036	M+H	3.21847	55.5274	2036.52	3797	3548.13	-0.0977999	9.53972	9.13415	229	130	No	No	2709.15	2402.83	9285.66	1663.51	9062.41	4726.98	1414.56	4992.96	3636.42	12850.4	1373.34	6798.68	2366.53	4359.89	2310.87	2396.11	1775.25	3778.53	8946.02	2444.3	2167.06	3557.13	1735.02	3391.46	4390.77	4059.71	1817.01	4740.68	5041.42	3411.81	1437.84	6515.75	2775.88
	Hydroxyprolyl-Leucine	C11H20N2O4	244.143	M+H	1.86097	27.0137	542.561	2012.13	2005.09	-0.00506089	14.5362	8.07469	191	152	No	No	1745.75	1316.33	2405.57	2258.47	1517.19	2484.41	1400.15	2095.44	2375.13	1898.03	1742.15	2079.42	1826.17	2344.95	1103.03	2066.87	2365.99	1280.36	2162.88	2077.53	2372.6	3128.76	1848.47	3161.29	2132.26	2584.11	3461.01	1896.45	1665.9	1438.45	2551.11	2106.38	1429.02
	Hypoxanthine	C5H4N4O	136.038	M+H	-0.618734	29.7932	25407	86434.5	84209.9	-0.0376174	34.7523	11.7583	80	96	No	No	113708	89032.5	71581.1	111739	112400	119760	78632.8	93995.6	112336	118984	73929	104971	53340.4	38105.7	66172.2	74912.8	75144.7	76933.4	75911.4	65291.3	101210	116188	78865.9	61914	63063	77670.3	62683.3	54799.8	106898	96340.4	76023.2	106228	101570
	N-Succinyl Lysine	C10H18N2O5	246.122	M+H	0.712163	24.128	2562.54	10758	10493.8	-0.035867	10.8897	3.12974	213	281	No	No	6969.74	6566.42	14418.3	7009	9833.85	10673.9	9049.64	11514.5	11218.5	9166.98	9367.39	6971.65	12711.2	10903	9818.71	15060.4	9001.45	9440.07	13320.4	11164.4	7694.85	10309.6	8530.4	16584.9	10562.1	8419.96	12913.5	14103.6	9028.98	12483.4	13375.9	9484.85	7206.88
	Ile-Ile-Gly-Ser	C17H32N4O6	194.116	2M+H	-1.29106	57.6012	30150.6	57052.9	47996.9	-0.249359	37.7411	100	74	1	Yes	No	39009.4	41577.5	35787.4	32852.4	34308.4	37616.6	35678.8	126257	39326.6	26940.3	32949.4	40071	102567	36606	44242.8	39803.2	89558.4	37961.2	36724.4	40056.8	42906.4	42358.4	39963.1	38880.1	156422	57686.2	39552.3	42435.8	40311.1	28895.6	44295	36893.6	32182.7
	Ile-Ile-Phe-Tyr	C30H42N4O6	554.311	M+H	0.957613	20.3969	1114.15	5277.25	5633.22	0.0941738	22.2822	12.8465	145	87	No	No	5296.67	5350.68	4798.17	5499.03	4324.69	5745.41	4953.1	5637.08	4764.71	3969.22	7281.14	5852.24	3870.97	5566.25	4123.57	5467.59	4036.55	5766.72	4224.31	6174.06	5550.7	6824.86	6679.98	5814.56	6150.07	5306.57	5201.09	6090.66	6120.68	5047.58	5184.91	4384.45	5643.6
	Ile-Lys	C12H25N3O3	259.19	M+H	2.17215	28.2793	2072.37	7460.18	7206.42	-0.0499283	1.98035	6.97127	286	183	No	No	11920.9	6856.54	6528.97	6632.67	6395.57	11307	5170.27	8439.74	6111.49	7089.67	5745.19	11622.8	6074.9	10877.7	5906.78	8279.37	7739.18	5315.95	6235.98	5228.14	7437.97	11444.7	5697.91	7122.12	11094.4	5656.04	10250.7	7335.61	7627.21	6941.51	4965.82	8310.79	7118.19
	Isobutyryl-L-carnitine	C11H21NO4	231.147	M+H	-0.327599	58.504	17741.2	32951.6	27900.2	-0.240073	29.2535	9.14231	111	129	No	No	20567.5	19940.4	38226.1	20820.8	25193.5	21953.2	40144.1	37773.7	31291.8	17450.5	22783.5	21777.5	53063.9	28950.4	25226.6	30455	21548	25439.9	41473.2	30009.4	24548.8	43158	29285.7	38391.7	39713.6	19877.4	27784.9	35411.4	19542.2	24641.1	23456.4	31457.2	19090.8
	Kanosamine	C6H13NO5	179.079	M+H	0.686201	29.5608	2856.69	9515.03	9801.06	0.0427295	38.7299	9.09792	70	132	No	No	10035.8	7492.55	12315.4	14066.9	8375.49	13647	10795.1	14395	9708.89	10879.5	9635.85	9408.58	7064.24	26466.3	8041.81	7336.3	9165.95	9158.01	13133.6	7496.55	8480.11	8291.18	7903.42	10476.8	8117.4	14018.2	9866.67	10694.8	8998.69	10130.4	8656.57	8757.9	8740.22
	Kinetin	C10H9N5O	215.081	M+H	2.09793	25.913	473.65	1837.17	1819.24	-0.0141506	45.7802	17.5888	45	58	No	No	2437.86	1952.63	1439.42	2831.8	2134	2564.52	1714.27	2395.57	2406.69	2346.8	1535.26	2114.19	1465.4	846.568	1244.12	2000.73	1608.19	1725.91	1685.45	1125.11	2210.63	2410.48	1739.69	1454.94	1443.23	1655.9	1194.94	1128.35	2080.33	2099.24	1568.82	1922.17	2121.98
	L-Acetylcarnitine	C9H17NO4	203.116	M+H	2.40309	39.7482	104652	262463	264049	0.00869263	21.1393	7.8589	158	156	No	No	191033	193165	297884	102919	284135	206436	442091	319494	304513	323708	265824	118137	494157	192831	226366	245442	125314	304010	363438	271176	183684	255797	306166	546052	267639	210439	315672	341022	173979	253495	256734	298791	171305
	L-Arginine	C6H14N4O2	174.112	M+H	1.18133	16.1321	53650.4	325776	338841	0.0567261	29.9993	2.89953	106	287	No	No	331347	297465	355337	360192	315025	270061	326675	334247	225239	398729	336917	303568	275993	288657	288957	382396	315301	365458	309860	382992	278623	262031	347156	328228	333305	272591	301396	377517	326910	300178	225138	371918	432634
	L-cycloserine	C3H6N2O2	102.043	M+H	2.6342	35.0973	1560.76	4148.84	4722.13	0.186732	56.0931	7.78166	26	161	No	No	6456.06	3375.31	3882.81	4362.9	3413.68	7675.31	4219.59	11576.6	2909.77	9408.12	3374.49	4555.16	2904.12	6791.14	3786.15	4104.09	2976.85	3557.53	2501.72	3324.14	4361.51	6416.59	3307.38	4686.65	6830.62	4603.65	4154.57	4947.71	4813.85	5193.82	2945.06	4458.45	3807.86
	Glu-Ile	C11H20N2O5	260.138	M+H	2.88885	45.2674	8644.78	19787.5	18459.9	-0.100189	9.67833	3.72389	226	267	No	No	16641.4	15984.2	21520.7	23028.4	17252.9	35998	13738.7	15875.2	30971.4	24153.1	14973	22885.7	11107.2	22887.2	9944.22	12806	19491.3	8200.06	20728.6	17137.5	23527.8	32630.3	14642	58895.8	31816	35470.1	27043	27074.8	13148	14434.5	25875.1	13617.8	13060.9
	L-Proline	C5H9NO2	115.064	M+H	2.28755	39.0795	30410	76969.5	78597.1	0.0301889	21.7916	7.2284	151	178	No	No	45228.7	63534.4	96829.2	49600.4	72360.4	57052.2	60764.5	63033.1	137496	51808.5	59563	49115.2	102949	58705.7	82961	121226	40191.8	94244.4	51459.6	60790.6	28799	59148.7	84913.5	78863.8	69396.6	52619	109309	57699.4	73824.5	60559.3	118946	68337.7	90920.1
	L-Serine	C3H7NO3	105.043	M+H	1.2999	14.1925	1171.03	8425.4	8090.14	-0.0585817	53.8992	23.5168	31	37	No	No	9096.73	7985.25	9667.73	6691.18	7625.18	8984.11	7470.9	9545.69	7327.55	8958.36	7749.1	6464.65	9664.31	8952.53	8212.94	10954.9	9443.24	9315.3	7816.57	7984.98	7117.58	8597.56	6218.96	9136.39	7757.82	10218.1	7302.1	8446.7	10354.2	7313.59	6996.57	7949.55	9194.72
	L-Threonine	C4H9NO3	119.058	M+H	2.13473	16.044	80116.4	492734	505465	0.0368006	22.91	5.00738	138	233	No	No	354824	462823	619076	453982	535452	502440	520610	530867	520152	472720	541634	468935	514504	355653	447620	568628	544335	618095	569086	618402	408661	496462	438619	604662	471238	545743	496777	480996	555567	370929	425770	397450	437274
	L-Tryptophan	C11H12N2O2	204.09	M+H	1.83446	20.084	18653.9	95715.5	90261.5	-0.0846429	48.7321	24.8801	39	33	No	No	89414	65681.1	93498.4	59445.2	112037	99694.2	98633.4	151029	98827.5	98118.4	107401	78042.2	90386.6	67654.4	76801	105127	97371	130293	151299	98450.8	80708.1	71865.6	87844.5	91526.9	94108.3	64460.9	80036.2	91737.8	86549.6	116547	100205	82098.3	60236.5
	Leu-Thr	C10H20N2O4	232.144	M+H	7.23166	12.6417	766.859	6171.86	5968.53	-0.0483311	59.2443	17.7184	20	57	No	No	6980.52	5778.67	7381.77	5911.93	5641.6	5781.03	6405.47	5273.89	6083.29	5329.93	6537.23	5694.21	7043.99	5144.36	5723.29	5729.72	6012.98	6123.16	5883.45	6585.47	7057.61	6490.16	6074.48	6021.27	5927.2	6381.98	6102.04	5491.83	5253.78	5913.21	6158.01	6452.22	6267.32
	Leu-Trp-Trp	C28H33N5O4	503.255	M+H	3.51293	14.6644	854.102	6160.87	5513.64	-0.160127	100	88.6406	1	2	Yes	Yes	4180.35	3965.53	6605.74	4599.98	5638.05	5839.29	5971.14	6721.67	7208.58	4483.72	4989.93	4975.16	5696.07	6839.74	5696.21	7924.33	5304.07	6026.03	6980.62	6184.47	5356.97	5178.95	6098.71	7720.83	6004.71	4027.28	6850.8	5940.85	6043.54	6109.44	6372.31	4578.21	4977.9
	Leucyl-Proline	C11H20N2O3	228.147	M+H	-0.434561	29.0462	9159.08	33077.5	30106.9	-0.135755	2.89515	46.01	274	14	No	No	23640.2	18644.8	38275.6	38042.7	28599.5	28473.2	35241.5	30378.3	24909.4	29573.6	23984.2	22116.2	48332.3	48176.8	36974.4	31404.4	27232.7	32481.5	30529.8	30851.6	26998.5	29231	23949.8	42872.1	44080.3	34310.3	40384.3	44419.5	22151	29798.7	32423.2	33343	20713.4
	Linoleamide	C18H33NO	279.256	M+H	-0.00552181	137.106	49982.6	39621.1	33533.3	-0.240675	47.3253	8.02558	43	154	No	No	122161	3006.05	3164.12	2499.72	2595.17	4888.12	4435.09	931.832	38948.1	22711.6	1173.66	25576.3	91597.8	2527.61	113092	1646.24	46838.4	2502.91	88162.3	1530.13	2315.24	2426.59	1592.9	1600.34	2304.37	92492.7	2099.44	2519.62	49438.4	1887.13	4236.31	85577.2	1003.46
	Lys-Asn-Cys	C13H25N5O5S	385.14	M+Na	0.0205359	16.3775	7692.97	47075.8	46877.5	-0.00609198	11.1049	14.1599	210	79	No	No	56560.2	38021.4	45634.3	50152	46956.4	47382.8	44869.5	53964.5	41125.5	53576.9	42442	40487.3	37987.4	81252.5	43010.3	40429.5	49639.6	62736.8	49179.3	44884.8	41920.1	51754.3	41683.3	41044.3	47317.2	49663.4	49947.2	46178	56807.4	45509.7	46940.6	50546.4	50805.4
	Lys-Lys-Lys-Val	C23H47N7O5	501.366	M+H	5.12432	11.4295	782.899	6798.47	6897.18	0.0207962	7.54192	4.62566	239	245	No	No	7312.37	7668.7	7874.89	8796.52	7708.6	7003.57	7416.54	5934.07	7274.86	6791.92	6950.35	7271.82	6320.34	5109.52	7160.21	6136.96	7031.03	6142.74	5320.3	7324.28	6686.22	6791.73	7507.96	6717.71	6230.21	8721.08	6157.12	5957.72	6894.39	6986.71	6943.1	6420.16	7539.12
	Lys-Phe-Val-Val	C25H41N5O5	491.316	M+H	9.76179	58.0945	2094.04	3366.52	3824.24	0.183915	30.4875	19.3886	102	52	No	No	3530.66	1635.03	2359.34	2295.59	1898.35	3397.84	2573.4	2195.27	4578.31	5940.74	3679.91	5626.87	3033.33	5807.41	7636.43	1454.5	4396.58	2508.68	7624.67	1826.94	2040.35	2420.68	1558.2	2094.11	1191.85	2841.51	1287.77	3112.14	5575.72	2686.68	3017.25	5662.09	1333.86
	Lys-Trp-Pro	C22H31N5O4	429.236	M+H	-3.00629	67.1535	14632.6	22913.5	20752.4	-0.14292	28.4435	7.85389	113	157	No	No	32438.2	8116.86	6677.86	10319.2	10776.6	20687	7803.3	15866.5	33081.1	33706.4	13252.6	18895.9	23111.3	24933.2	46115.9	6173.98	56582.7	15905.8	41547.4	7786.78	7685.7	15189	9420.46	17661.7	8396.17	12376	10437.5	16621	22902.8	11883.8	7513.3	26747.9	5236.4
	Lys-Val	C11H23N3O3	245.174	M+H	1.65438	30.6551	4622.93	15544.9	14651.6	-0.0853831	17.9803	7.5597	174	167	No	No	15533.6	12449.4	14983.6	14961.1	16103.7	21357.3	9436.64	16321.7	19150.9	17752	17718	23505.8	14688.3	29009.1	11136.3	18475.1	16085.7	8408.15	16379.8	11209.9	17424.6	20983.9	11017.7	22398.2	21497.4	15556.5	18357	12921.9	11749.8	13992.5	15850.1	14229	9028.77
	LysoPC(22:0)	C30H62NO7P	579.429	M+H	4.81606	72.9134	5735.94	8481.77	7299.1	-0.216648	5.82584	6.54063	251	199	No	No	4018.53	1929.02	7754.48	9218.13	24499.1	3791.18	2801.32	6254.61	8999.93	6126.53	5486.55	6295.33	5094.15	7137.43	2906.82	5597.64	8054.88	8539.57	11459.5	3244.49	5533.73	2171.39	4753.19	4876.71	1904.68	1741.4	6635.51	4477.77	15173.4	5028.42	6431.61	7285.85	5540.78
	Malonylcarnitine	C10H17NO6	247.106	M+H	1.11102	20.1386	781.778	3926.32	3841.09	-0.0316604	41.3903	25.1452	61	32	No	No	5484.53	2756.16	4002.04	3591.57	2899.38	5491.7	3473.67	4847.43	3716.54	4633.5	3563.15	4059.58	5036.4	4382.28	2986.47	3590.94	3676.68	2933.06	3442.66	2986.87	4353.2	4220.08	3396.89	5685.15	5574.47	4793.6	4171.3	3565.19	3668.94	3903.95	3374.96	5373.18	2837.71
	Met-Met-Cys	C13H25N3O4S3	383.102	M+H	2.17485	44.8049	1496.03	3341.24	3336.91	-0.00186915	5.85175	3.5951	250	275	No	No	1094.2	1851.05	4537.36	5325.03	2150.09	2170.7	7942.83	3049.32	2608.23	2806.83	3549.26	2103.09	4266.28	5255.58	1310.63	4385.68	1504.16	2450.94	5131.77	2587.82	3520.74	3120.32	7840.36	5620.18	2161.37	2245.52	3592.58	6432.51	3856.27	5211.89	1810.74	1891.5	1665.52
	Met-Met-Met	C15H29N3O4S3	411.133	M+H	3.2227	18.1731	1068.72	5937.59	5828.35	-0.0267897	16.7811	3.86715	178	263	No	No	7796.66	4455.5	6411.77	4336.63	7843.82	6365.23	5850.41	9136	6745.56	5943.93	5359.32	5669.1	5911.31	5903.06	5334.8	4594.54	5936.67	6264.56	8587.25	5150.35	5911.77	5287.28	5860.67	6263.34	6038.35	6797.53	5811.49	5714.08	5596.75	7674.48	5080.75	6577.65	5432.92
	Met-Trp-Gly-Gly	C20H27N5O5S	449.174	M+H	0.675947	12.8807	1344.33	10460.4	10414.9	-0.0062918	48.7225	8.56125	40	142	No	No	11503	12362.4	10917.7	11182.6	10493.5	10723	10378.6	8182.25	10825.5	9533.38	10257.5	10217.3	9621.34	8310.78	11353.8	9104.23	10821	9294.13	8969.76	9779.94	10309.8	10103.7	11092.7	11263.1	10363.8	12813.2	9535.33	10165.8	10212.9	12291.1	11270.3	11847.7	11496.6
	Met-Val-Ala	C13H25N3O4S	319.159	M+H	7.25413	13.411	367.845	2711.47	2771.85	0.0317762	11.9674	9.76854	203	118	No	No	2683.48	2896.5	3280	3077.79	2198.32	3420.69	2612.23	3343.02	2667.41	2665.22	3724.22	2854.46	2895.62	2396.66	2980.26	2176.2	3115.81	2605.86	2339.05	2854.93	2597.62	2351.82	2961.77	3053.73	2723.22	2828.68	2689.82	2277.67	2495.96	3053.46	2837.63	2672.4	2638.55
	Methionine sulfoxide	C5H11NO3S	165.046	M+H	0.45121	45.1974	10207.5	22336.8	22812.8	0.0304186	37.8274	44.9297	72	15	No	No	13799.5	15900.5	21963.4	22399.8	24229.3	19821.1	22267.4	22584.1	26728.6	33153.9	20457.3	15977.1	16019.8	15596.8	21049.7	18038.5	21869.8	26151.8	80684.9	23181.5	17888.6	20531.6	20891.2	23915.6	13148.1	25136.3	15465.7	24189.3	23018	19618.9	18885.3	21608.6	14306.8
	368.13363 @ 6.53	/	368.134	/	/	29.2495	4342.23	14650.5	15025.5	0.0364678	29.3654	14.9776	110	70	No	No	19418.9	8408.41	14286.3	12761.1	14572.6	25560.8	9641.63	17341	17982.3	19538.4	17325.3	28598	12424	15890.6	9597.22	7838.4	14633.9	10237.8	10566.4	14822.7	15602	19012.2	13488	12067.3	19476.1	17178	14442.7	12713.3	13555.2	14080.2	13808.9	14301.1	13244.7
	Methylgallic acid-O-sulphate	C8H8O8S	263.996	M+H	7.19154	7.77232	2876.21	36947.2	37060.1	0.00440163	28.4386	8.61164	114	139	No	No	37425.6	40997.8	41402.9	36516.3	35317.8	33907.4	38122.5	36612.4	33811.4	35709.8	36251.4	38761	39284.7	32023	39077.1	34802.2	39361.7	37184.9	33016.9	42350.9	40023.9	36346.3	41706.6	35726.6	37340.6	40000.2	38020.4	36024	33749.1	38468	36526.2	38348.4	39835.4
	Methylmalonylcarnitine	C11H19NO6	261.121	M+H	0.395372	23.8392	17943.7	75847.3	74736.2	-0.0212918	17.6462	5.31945	175	224	No	No	101368	60185.6	68468	72075.3	75209.2	117292	76030.4	98153.7	62313.5	101132	71222.9	86781.4	93949.4	81954.4	52648.8	63787.7	74598.9	61532.3	69257.9	50071.2	98973.8	91598.9	82869	99223.2	128622	69005.6	72881	71818.4	63929.2	77538	66590.4	83013.6	71668.7
	Alanyl-Isoleucine	C9H18N2O3	202.131	M+H	-1.38621	35.4871	20297.6	57049.3	57333.4	0.00716538	3.01451	3.44059	272	277	No	No	68193.2	51015.5	45459.5	76908.2	69416.3	88637.9	47197.3	90617	67696.3	38807.2	73042	67448.1	39476.6	44084.8	26879.7	72655.3	72277.7	34077.1	42443.8	32794.2	74968.6	101413	109198	37397.5	49613.8	38903.8	38703.6	37372.2	60692.8	49212.6	69456.7	86506.3	51950.3
	N(6)-Methyllysine	C7H16N2O2	160.121	M+H	-1.76922	76.417	25971.1	32944.9	34947.2	0.0851217	11.0378	1.36681	211	297	No	No	14312.6	8181.02	54567.5	46533	21249.3	64587.3	45035.6	16161.4	80673.6	87892.4	19918.6	16136.2	16936.5	30499.4	15621.5	11635.7	12854.1	12443.1	71721.6	34463.1	25360.1	46378.2	29177.4	96391.3	50832.5	96993.8	47876.5	69557.2	14890.4	16572	35936.6	14510.8	10658.7
	N-acetyl-O-acetylneuraminate	C13H21NO10	351.118	M+H	2.77112	23.7068	426.863	1886.07	1721.68	-0.131571	43.7048	32.8964	50	22	No	No	2666.48	1492.07	2019.14	1850.02	1489.67	2249.75	1044.44	1583.27	2026.97	1149.15	1698.68	2870.89	1948.46	2539.71	1263.33	2422.11	2008	1108.55	1448.71	1597.32	1916.94	2501.65	1957.01	2749.34	2517.37	1658.75	2150.54	1497.68	2147.69	1538.82	1832.02	1662.82	1476.94
	Isonicotinylglycine	C8H11N3O3	197.08	M+NH4	1.71041	39.8944	116462	299914	284551	-0.0758603	26.5972	12.4527	124	89	No	No	251624	273602	197477	229339	363921	500048	180303	398346	492400	393672	315452	477350	459817	262319	156893	313411	204725	287573	227956	13180.7	338140	370749	363069	147368	431113	245955	268644	178273	391364	275448	208598	274923	170107
	N-Acetylaspartylglutamic acid	C11H16N2O8	304.091	M+H	1.54731	58.1058	23363.6	43986.8	36721.1	-0.260459	39.1258	7.82218	65	159	No	No	30159.9	60566.5	30111.3	26762.2	37102.4	63775.3	13686.4	77457.9	43757.5	31595	48826	60791.9	20205.1	106604	3613.4	66392.5	36003.6	23022.9	34132.5	22534.2	45074.8	42373.3	33705.6	28111.7	133603	21869.7	59798.4	24211.1	26302.4	39224.6	51029.9	46912	40764.7
	N-Acetylglutamine	C7H12N2O4	188.08	M+H	1.04178	22.6425	4194.5	19138.8	17958.2	-0.0918527	42.2183	7.55305	58	168	No	No	19606.7	23157.8	13149.6	20752.5	15043.8	17885.5	16390.1	17746.9	26372.9	17413.3	18344.2	20476.5	15675.3	17322.8	13000.3	27166.5	15670.9	9170.66	16974.9	17544.8	17146.4	18360.2	18338.8	15540.8	19701.3	16363.6	21309	13274.9	17227.4	17842.5	20347.6	17917	20959.6
	N-Acetyllactosamine	C14H25NO11	383.143	M+H	0.902768	29.9108	1668.96	5708.58	5460.9	-0.0639928	19.6399	8.96279	167	134	No	No	7113.4	5119.86	6599.07	4870.14	5834.32	6441.79	3452.75	6005.63	4919.8	5519.88	5400.28	9631.55	5222.51	10285.7	3356.55	5457.59	6628.2	3561.57	4719.25	4603.2	5826.41	6026.07	5346.02	6772.99	6803.08	5672.2	7539.86	4180.85	4599.51	6871.97	5990.5	5096.41	4272.54
	N-Acetylasparagine	C6H10N2O4	174.065	M+H	2.86111	25.6599	18091.6	70406.1	70597.1	0.0039085	20.3608	8.81135	163	136	No	No	84661.5	33681.1	77071.6	86167.3	85373.6	111584	71283.4	69049.1	74584.4	84822.4	71431.5	85545.1	58220.7	91447.3	61532.8	72933.7	74592.8	50122.3	67188.7	81718.8	72573.7	91950.8	58900.7	69350.5	78637.7	65622.4	86519.5	52553.7	75776.8	57661.4	60399.6	69502	76468.6
	N-arachidonoyl alanine	C23H37NO3	375.277	M+H	-0.811659	65.3134	16417	24321.3	25887.5	0.0900367	30.1289	46.2451	105	13	No	No	15420.7	3242.01	29377.3	30874.5	71993.7	12770.9	5492.17	18354.9	25005.3	46900.5	27826.2	16688.8	12098.8	27697.4	7575.3	15603.7	23531.1	31579.5	31534.3	10713.1	14720.7	7208.32	20253.6	13258.5	7267.08	6046.22	15694	12965.7	49680.2	24628	15255.8	25000.5	26895.5
	N-Arachidonoyl glycine	C22H35NO3	361.262	M+H	0.161448	69.3059	33757.4	53293.4	44475.1	-0.26096	22.559	3.63992	142	273	No	No	32883.4	7877.89	59171.8	53189.2	154163	25428.9	11956.8	41432.5	51769.2	51632.1	40542.5	40107	28981.3	62141.7	16764.9	35941.7	54951.2	58131.1	73257.4	20394.1	28862.1	16064.6	43951.7	31734	14947.8	5759.89	41427.7	27779.8	99274.1	30173.9	32149.1	41195	34421.6
	Hydroxyphenylacetylglycine	C10H11NO4	209.069	M+H	2.13301	45.21	4320.55	9168.85	9914.57	0.112809	22.9251	22.4882	137	41	No	No	6755.08	3907.88	8873.38	12612.9	23357.1	7265.42	3834.01	9639.17	9925.59	10027.6	12485.8	12339.6	7840.12	9854.41	7031.67	10079.7	12392.5	9856.57	8068.65	7007.46	10272.6	4846.46	6337.89	4828.9	4115.87	4311.56	9897.94	6453.79	12665.4	5332.29	9336.96	9179.18	6147.77
	Glutamylphenylalanine	C14H18N2O5	294.122	M+H	1.71126	14.5856	6760.78	45884	46785.1	0.0280588	1.80804	6.05134	288	209	No	No	46932	39569.4	48419	36857.5	37773.2	53136.3	39820.3	42772.1	42800.9	35471	56689.4	51612.3	52942.6	49868.1	50173.9	48192.8	45261.2	57081.3	50928.4	53547	48788.5	45507.4	45455.2	51470.6	53642.7	60170.7	41976.6	52563	39962.4	50453.4	58376.3	42060.7	45080.1
	N-Butyrylglycine	C6H11NO3	145.074	M+H	-2.2251	31.0621	1244.04	3954.95	4051.24	0.0347056	16.3634	2.92048	182	286	No	No	6507.48	4324.02	3312.17	4832.26	5670.92	5676.76	1302.58	6594.36	3577.15	5378.85	3445.08	4414.57	4022.47	3098.55	2645.33	3072	4790.89	3568.91	4065.26	3838.99	3805.63	4047.38	7947.71	3054.74	4343.82	5059.92	3984.09	1697.02	4522.76	5095.46	4226.82	3845.12	3417.1
	N-docosahexaenoyl histidine	C28H39N3O3	465.295	M+H	-9.12952	24.5962	803.561	3277.83	3257.02	-0.00918559	32.1333	5.49951	93	221	No	No	3673.47	3729.5	3202.96	4026.37	4503.61	4934.02	3441.25	3394.11	4270.44	4770.82	2849.26	3613.37	3001.74	2087.84	2815.64	2712.11	3301.69	2936.15	2512.36	2351.78	3260.4	4291.53	3055.95	2294.96	2949.64	2735.75	2913.51	2532.71	3833.78	3762.46	3127.74	3571.51	3648.51
	N-Heptanoylglycine	C9H17NO3	187.121	M+H	0.0495742	64.6928	69700.9	112580	103275	-0.124467	50.7808	28.7338	35	27	No	No	176543	90594.8	67002.6	62215.4	53623.3	64465.2	75145.2	35863.3	208613	120412	50159	167411	250922	71254.7	374922	56763.8	152217	58473.4	219118	61213.1	66327.2	60117.5	56793.8	43753.2	53559	65229.8	45668.5	55807.2	163390	53549.3	70409.6	160334	55600.6
	Leucyl-Serine	C9H18N2O4	218.127	M+H	-0.598148	13.2758	733.173	5524.81	5520.59	-0.00110193	27.0688	9.51745	119	124	No	No	6446.11	4574.22	5673.45	5311.13	5256.92	7296.94	5153.79	5937.38	5997.86	5299.62	5001.59	6656.27	5642.6	6216.07	4772.94	5844.2	5043.68	5061.63	5221.01	4815.5	5872.07	5388.67	4668.71	6943.37	6583.39	6090.16	5413.07	6366.04	5819.76	6261	5738.28	6077.71	4561.11
	Ketoleucine	C6H10O3	147.089	M+NH4	-0.871844	22.2632	1579.46	7171.41	7023.48	-0.03007	0.50919	7.5019	298	170	No	No	4866.4	5721.52	7660.34	6199.25	7396.17	7761.66	6315.86	7758.34	7004.78	7917.46	5696.35	5120.38	6370.54	6404.23	9454.43	7347.43	5997.7	8226.49	8720.58	6468.59	6324.54	7388.42	8392.41	11983.3	7518.34	5281.95	7790.14	9751.98	9177.21	10333.5	5791.55	8119.94	5219.65
	N-Lauroylglycine	C14H27NO3	257.199	M+H	0.524087	10.9675	344.291	3102.15	3173.4	0.0327596	12.4988	2.72622	202	290	No	No	3097.5	4215.34	3968.6	3169.68	2990.87	3285	3045.66	2945.77	2885.34	2867.64	3318.87	3250.77	3383.89	2840.38	3254.08	2935.87	3108.15	3166.43	2983.18	3003.71	3014.18	3337.26	2954.92	3294.58	3564.54	3579.88	2852.21	2708.39	2693.75	3088.77	2727.77	2965.41	3711.04
	N-methyl-N-carbamoyl-D-alanine	C5H10N2O3	146.069	M+H	0.12417	24.3043	6124.09	24136.5	26177	0.117082	43.6821	3.9418	52	261	No	No	33466.7	21715.5	18818	21221.7	25777.8	31053.3	16194.1	33396.3	14231.4	34968.7	22469.1	29107.9	16369.5	30222.9	19409.8	19951	28115.9	30733	30050.9	20580.2	25354.8	32765	22244.9	18563.6	30792.5	34238.4	19663.4	19163.7	31505	33022.4	28505.9	40388	33243.4
	Dimethylglycine	C4H9NO2	103.063	M+H	1.16224	18.8944	14467	80593.7	72852.2	-0.145695	69.5518	43.2018	14	16	No	Yes	64642.2	71987.4	114135	46804.4	64087.1	64260.1	80213.9	73917.8	76821.3	64137.3	79363.4	78046.2	110015	76034.8	80703.3	89307.9	87406.1	67079.9	81626.7	93457.6	76921	78521.7	54247.4	82541.8	88733	52180	84028.9	91940.1	83517.4	76299.6	56270.2	49949.4	74204.8
	N,N-dimethylindoliumolate	C10H11NO2	177.079	M+H	-0.735146	42.968	1477.11	3698.58	3196.88	-0.210306	61.8141	20.654	16	49	No	No	1850.75	2051.59	3374.09	2856.36	3511.59	4190.28	5953.21	7036.82	2926.01	1817.74	1657.87	2086.48	7756.02	4006.45	1851.99	2956.22	3006.99	3141.76	3899.73	5220.99	1903.44	2602.67	5279.05	2845.24	3335.45	2882.06	2156.33	3489.83	5910.4	5581.16	1921.96	3981.82	2950.21
	Gamma-Glutamyl Glutamine	C10H17N3O6	275.112	M+H	0.886762	28.0301	21114	76841.4	73927.2	-0.0557771	21.1626	2.68689	157	292	No	No	73308.7	39693.1	106457	56805.3	112361	75713.9	68901.6	117463	93667.6	116926	85496.9	87451.6	88785.9	102997	103085	98705.4	67556	77974.6	77723.7	54161.3	61401.5	63059.9	29781.7	88566.3	63662.1	58214.4	68743.1	125252	62471.9	75614.6	64748.3	67064.6	38752.5
	N-Undecanoylglycine	C13H25NO3	243.183	M+H	-1.53894	54.3381	9030.11	16349.6	16866.5	0.0449101	5.71006	4.24461	252	256	No	No	11569.4	14044.4	17083.5	15194.3	14460.1	15556.3	11130.7	11289	12255.5	32980	14129	25146.5	12199.4	28493.2	17062.2	12605.8	14854.8	20103.6	16067.3	11474.5	20704.2	6660.09	9401.66	12206.2	7331.38	13892.1	15698.8	10244.8	19238.9	16298	19943.7	25407.3	12361.1
	Prolyl-Tyrosine	C14H18N2O4	278.127	M+H	2.92275	53.9847	4464.52	6985.29	9455.85	0.436887	72.4487	26.0485	9	30	No	Yes	7900.16	10110.3	3030.67	20543.8	4117.58	10482.9	5339.31	5067.89	4190.38	8609.44	9034.18	5663.32	4966.47	13889	8257.6	3638.19	5561.19	14307.2	16073.3	4217.27	3747.12	14031.3	5782.61	5484.49	3775.61	7888.53	7981.34	10408.6	6198.42	14201.9	3989.07	6357.12	6095.39
	Alpha-N-Phenylacetyl-L-glutamine	C13H16N2O4	264.111	M+H	0.431898	56.6117	17422.5	25636.7	35518.7	0.470367	89.1572	85.2651	3	3	Yes	Yes	16016.1	20470.4	12787.4	69350.2	8777.97	42314.1	27401.8	25368.8	14522	20764.9	26472	14498.9	40468.8	43700.9	31474.8	20439.8	17405.9	51403.2	83809.2	37931.7	16704.9	44559.8	13675.4	24757.7	24905	27968.7	43166	26257	16909	60200	18640.8	30706.2	20973.5
	N1-Methyl-4-pyridone-3-carboxamide	C7H8N2O2	152.058	M+H	-0.693843	45.7747	45045.6	95435.8	101150	0.0838913	19.2171	11.4926	169	98	No	No	50336.2	68120.9	73861.7	113603	79035.2	69430.9	140171	103648	100902	44023.3	61881.4	52605.7	142272	160603	124471	127329	120305	104069	94840.5	165297	63794.3	62706.2	102881	143671	135810	65447.3	136477	139014	60578.6	222869	70113.7	84369.6	59005.4
	N4-Acetylcytidine	C11H15N3O6	285.096	M+H	0.175091	30.3472	710.538	2418.26	2270.38	-0.0910314	45.4694	25.572	46	31	No	No	2386.17	1450.69	2182.62	1751.61	1700.7	2728.6	1869.58	2971.58	1886.02	1873.25	2587.43	1772.71	3889.12	4707.43	2141.88	2439.8	2023.71	1863.11	2129.64	2656.76	2358.6	2904.63	1745.16	2739.18	2929.87	2162.94	2106.42	2523.65	2321.51	4365.06	2716.75	2879.79	2100.18
	N6-Carbamoyl-L-threonyladenosine	C15H20N6O8	412.134	M+H	0.240588	39.364	2714.11	7073.57	6729.98	-0.0718381	26.9081	7.10492	121	180	No	No	6532.32	18959	5779.43	11072.3	3946.06	4656.02	6587.94	4207.18	9754.86	4699.2	8127.8	7801.21	7391.66	3309.67	4701.72	6950.48	10012.4	2839.66	4833.73	7330	10600.1	4886.01	7491.06	3282.12	4990.94	5423.56	7459.63	3152.73	5372.33	4310.62	9089.13	6303.11	7669.27
	N6,N6,N6-Trimethyl-L-lysine	C9H20N2O2	188.152	M+H	-0.812792	20.9032	4884.96	23422.2	23320.6	-0.00627258	21.0338	4.14629	159	259	No	No	24281	17133.2	23455.9	18484.1	16785.9	28527.7	30561.7	28815.7	22348.6	27022.4	27689	29366.9	22311.4	36900.6	28257.8	36502	21649.2	16674	21868.9	20305.2	22099.7	21602.3	16869.6	21805.5	24271.6	21253.7	25303.8	27467.1	20111.4	23387.9	24235.6	24032.9	18688.8
	Ne,Ne dimethyllysine	C8H18N2O2	174.137	M+H	-1.424	66.7224	7174	10886	10628.3	-0.0345634	4.89451	3.29576	257	279	No	No	3886.63	3299.48	19589.9	16793.2	6581.9	18885.2	15190.7	6828.38	22175.3	27451.2	7435.29	5253.34	6527.31	28128.6	6891.04	6108.35	4780.01	2629.62	21098.2	13834.6	10841	14163.3	7433.09	21423.8	13989.6	14398.8	18495.9	19198.1	4076.38	5237.91	12436.4	4427.2	3202.48
	Betaine	C5H11NO2	117.079	M+H	1.61385	15.9336	75514.2	495388	454121	-0.125482	75.7163	56.7293	8	7	Yes	Yes	368003	366179	618873	424934	431458	466526	532911	526246	592237	359967	392735	434473	527095	585021	427936	580657	457566	454082	635886	445232	370488	419455	466720	644815	477677	345712	556433	472235	516480	471446	456728	409868	423766
	N-Acetylneuraminic acid	C11H19NO9	309.106	M+H	0.173018	26.4333	60222.9	232161	223831	-0.0527209	12.6323	4.79515	201	239	No	No	255469	155422	216585	214488	235482	288747	138610	277702	226902	248519	230223	373363	196597	350921	144293	292042	286281	155912	223294	215256	252595	320011	181309	265831	338974	199573	190759	214939	211323	191386	228054	226712	168129
	p-Aminosalicylic acid methyl ester	C8H9NO3	167.059	M+H	6.72777	27.6324	2011.49	7572.48	7009.01	-0.111556	47.2807	14.0843	44	80	No	No	10650	6585.27	3575.26	8964.93	7227.57	7506.72	6379.71	5282.98	6596.44	9400.88	6989.01	7246.33	5968.33	5720.46	7211.36	4819.33	9287.99	9477.28	10050.9	6714.86	7593.27	4093.5	11346.6	6164.87	6122.93	4408	8365.43	8989.94	8421.77	9726.86	7289.7	7603.32	7512.11
	PA(32:1)	C35H67O8P	646.451	M+H	-9.3961	28.0914	25555.5	89999.3	91871.2	0.0296984	39.1927	24.8609	64	34	No	No	53897	85465.2	66065.3	126515	143740	85639.9	54132.7	72190.4	97288.8	117566	113092	116179	127992	131983	94788.4	74836.3	116421	122921	72736	49707.2	106967	51600.6	73424.3	52856.7	38467.7	72469.8	80105.3	57106	77850	105813	137433	102269	83997
	PA(O-40:1)	C43H85O7P	744.607	M+H	5.22976	28.7713	822.125	2957.35	2765.24	-0.0968999	35.49	8.8952	78	135	No	No	2385.6	1306.96	2407.17	1756.76	1909.98	3493.13	3823.96	3944.73	2652.61	2805.38	3056.53	2172.03	3255.93	3078.19	2119.45	3522.2	2931.87	2099.73	2569.69	3546.34	2866.35	3654.05	3918.46	4402.61	3144.36	2940.86	2672.76	4149.33	1933.49	1542.39	3614.14	1615.69	2407.02
	Pantothenic acid	C9H17NO5	219.111	M+H	1.10947	32.1657	3820.82	11622.9	12114.6	0.0597866	5.1594	5.96153	256	211	No	No	14857.1	7020.75	12064.7	8446.67	10783.4	8268.54	12535.9	14760.4	9224.36	10107.7	9841.06	15629.8	16556.7	17519	13417.4	9719.46	12707.9	11228.4	16245.6	12497.6	11287.4	11279.1	7488.03	18809.5	15263.6	7476.37	11195.6	13519.8	10930.2	30373.3	12196.8	9458.12	10879.8
	PC(40:5)	C48H86NO8P	835.607	M+H	-2.23193	35.4562	1967.52	5549.39	5548.94	-0.000117313	27.8568	4.6018	115	246	No	No	4488.5	3944.84	5260.07	3804.8	3836.86	8232.41	5503.23	6352.82	3566.62	4117.86	6728.89	5303.29	4532.86	8397.31	2242.25	7665.14	4771.35	4360.49	3531.16	5611.98	5921.97	7904.08	7223.27	8256.31	7143.99	5300.47	9521.02	8108.69	4074.77	6184.11	9140.83	5273.34	3878.61
	PC(36:2)	C44H84NO8P	785.595	M+H	1.54094	37.1388	20402.9	54731.6	55126.1	0.0103606	21.3452	9.38633	156	126	No	No	42999.3	29619.5	45597.5	43017.8	32366.4	105126	53878.6	63462.2	37337	45068.1	65763	40310.4	64869.1	71365.1	23815	70128.9	49160.4	47282.5	37469.1	71108.6	56196.1	84697.8	66656.9	84575.2	80272.7	49048.3	97112.1	93167	33716.1	57440	77838.3	38375.6	38732.6
	PC(36:3)	C44H82NO8P	783.578	M+H	0.645791	92.8417	14406.9	12614.3	18197.7	0.528701	58.7481	22.4319	21	42	No	No	2895.09	4119.12	5091.86	5785.15	9612.67	42638.1	26421	39856.7	16195.3	26406.5	40140.6	1920.4	28963.1	13465.5	4129.72	15711.1	1069.63	8720.39	2347.37	3136.39	8563.53	2616.5	9372	44971.6	3282.3	23313.1	2137.12	54415.4	2136.76	27659	17491.8	2683.9	15345.2
	PC(38:4)	C46H84NO8P	809.594	M+H	1.27955	39.5748	21278.6	54979.5	52649.9	-0.0624625	24.2837	4.10733	132	260	No	No	41936.3	33284.5	49690.9	34713.4	41620.6	77807.5	45110.8	58512.7	30667.4	42750	62518.2	52415.9	51116.7	84286.6	22304.9	71662.4	55104.5	40420.4	35686.5	56531.1	55210.3	89183.7	63838.6	86810.2	88768.3	43986.6	110579	83692.1	35351.1	52843.7	84983.3	42867.3	40370.3
	PC(42:10)	C50H80NO8P	853.57	M+H	9.38357	43.2658	763.902	1686.27	1838.84	0.124961	22.6743	5.69308	141	216	No	No	1195.62	2250.44	1675.74	1705.13	1502.9	1300.01	1659.04	1052.16	1934.66	1803.55	2120.57	2010.16	1935.59	1936.35	2194.31	1422.79	1862.89	2889.84	1615.3	1633.84	2077.35	963.232	992.141	1039.79	1094.39	1192.48	1252.95	1117.2	1825.94	1872.48	2867.95	1977.11	1274.07
	PC(o-38:4)	C46H86NO7P	795.61	M+H	-5.36355	41.7459	2391.42	5852.71	5613.89	-0.0601029	14.5696	9.20682	190	128	No	No	4286.76	3245.7	4979.77	3743.43	5398.29	8182.95	6387.27	7624.65	3748.34	4925.08	6965.89	4394.49	7450.97	7305.04	2813.06	7654.18	4935.5	4089.34	3597.46	7645.6	5612.86	8861.66	7482.35	10318.7	7955.97	4573.1	11208.3	10209.5	3152.19	4688.02	8594.48	4143.57	3522.2
	PC(o-38:5)	C46H84NO7P	793.604	M+H	7.34667	16.3089	878.659	5458.62	5322.02	-0.0365633	11.4915	4.70221	207	240	No	No	5438.8	7147.39	4908.12	5042.87	4682.17	5008.15	5857.21	5183.03	4745.43	4975.75	5382.86	5681.11	5526.57	5540.59	6789.76	5696.29	5145.58	5968.83	5244.59	5493.76	5568.85	4349.46	5461.25	4258.17	5074.7	5010.36	5864.35	4119.3	5751.62	5116.85	6159.29	5278.17	3896.7
	PE(35:0)	C40H80NO8P	733.562	M+H	-0.521692	33.0133	13983.7	42571.9	42159.9	-0.0140272	22.1073	4.66755	147	242	No	No	44054.6	32803.7	33333.9	33438.6	29995.6	64820.2	28760.5	52941.2	29005.5	35116.7	40035	58966.8	34165.6	79892.4	17319.9	56382.5	37255.9	27362	27618	43479.9	43842.9	78580.6	44482.8	61421.5	72888.1	49126.2	60772.3	58108.4	32260.5	43629.3	48736.4	35094.2	35101.4
	PC(35:6)	C43H74NO8P	763.516	M+H	1.39731	14.7977	401.856	2712.69	2718.41	0.00303945	3.13879	7.46686	269	171	No	No	2533.4	3384.91	3072.58	2506.2	2286.55	2838.44	3612.68	2173.56	3211.8	2488.93	3495.41	2532.93	3701.23	2398.09	2995.98	3203.08	2876.73	2382.26	2230.25	2873.14	2765.44	2996.48	2453.34	2617.99	2959.12	2734.73	2480.22	2256.13	2715.48	2567.04	2931.17	2482.88	2943.16
	PE(37:1)	C42H82NO8P	759.579	M+H	1.31688	35.1492	175996	491682	509046	0.0500696	38.7546	10.6231	69	105	No	No	465422	358200	446886	439246	348525	746202	401671	675922	285409	411827	520539	622456	444073	890301	177528	685445	458274	401368	362320	547408	504756	837683	583058	760207	836023	529307	868688	608708	329515	570524	644364	394208	439289
	PE-NMe(36:0)	C38H76NO8P	705.531	M+H	0.386372	31.8731	4905.84	15662.7	15141.8	-0.0487921	9.41253	3.60492	231	274	No	No	13158.7	12175.9	11199	14213.7	12225.4	22119.5	12426.2	23095.5	10966.7	12424.7	14235.4	16166.9	16355	29099.7	6268.44	20541.1	18683.4	10746.4	10741.7	17250.2	15927	24395.1	18701.5	22789.9	23787.8	15321.1	19658.5	19172.3	9489.28	16644.1	18805.2	10652.4	12279.1
	PE-NMe(34:1)	C40H78NO8P	731.547	M+H	0.365778	30.8767	10291.9	33008	33631.4	0.026992	29.9825	8.08017	107	151	No	No	27914.1	23615.7	26506.8	28264.2	26749.4	48255.3	26076.2	47368.8	19161.6	28455.1	29478.2	39260.2	32446.7	56961.3	13946.1	45396.3	33544.1	28076.2	25098.2	40652	37428	55143.6	36682	52044.2	54253.7	35169.8	44327.1	44081.5	22325.9	37436.2	43649.3	24316.3	26282
	PE-NMe(36:2)	C42H80NO8P	757.564	M+H	2.04743	57.617	30088.9	52712.4	51769.8	-0.0260311	5.59005	4.6443	254	244	No	No	40884.9	14892.7	41027.2	44131.3	26309.3	113002	44887	83206.5	44448.4	57562	71246.9	13155.7	107141	85703.2	2623.17	72458.6	43231.7	7123.36	33957.8	92688.7	72665.9	87438.9	83754.9	83026.7	82242.7	42009.7	97949.6	107063	13771.6	48561.5	82319.4	37079.9	38342.9
	PE(P-38:4)	C43H78NO7P	751.551	M+H	-0.21068	24.1441	805.657	3379.16	3297.82	-0.0351526	10.1174	4.91594	221	236	No	No	3771.24	2426.74	2541.76	2129.52	3048.67	4289.94	3101.7	3827.48	2847.67	2915.21	3946	3585.41	2522.05	3586	1894.84	3926.48	4077.15	3328.61	3144.73	2815.32	3769.51	4231.3	3592.56	3374.67	4083.26	3366.31	5065.43	3735.22	3238.8	2735.13	4305.12	3101.55	2867.31
	PE(P-38:5)	C43H76NO7P	749.536	M+H	-0.315863	24.4457	641.056	2636.6	2609.23	-0.0150499	11.7151	7.24367	206	177	No	No	2714.33	1440.48	2487.66	2386.79	1920.57	3702.54	2722.52	2659.44	2806.58	2391.34	3205.33	2681.81	2341.35	2680.01	2010.23	3207.31	3699.74	1999.09	1792.96	2369.72	3163.65	2973.04	2618.32	2725.1	3099.92	2774.24	4416.49	2715.05	2168.62	2369.44	3703.23	2208.19	1986.54
	PE(P-40:5)	C45H80NO7P	777.565	M+H	-2.72666	26.5023	779.372	2992.98	2892.59	-0.0492227	20.259	17.3183	164	61	No	No	2983.63	3006.85	2352.26	2340.02	2258.34	3933.76	2323.64	2696.34	2935.65	2520.66	3279.48	3518.68	2487.63	3719.31	1930.25	3626.22	3385.1	1942.79	2444.18	2691.38	3173.48	4366.62	3174.34	3161.21	3817.88	3572.38	3788.82	4217.21	2442.59	2604.72	2327.54	2302.8	2827.39
	PG(31:0)	C37H74NO10P	723.51	M+H	7.43954	18.8001	428.456	2264.64	2292.26	0.0174921	17.0414	1.9545	176	295	No	No	2212.61	3080.62	2147.34	2005.18	1810.51	2199.95	2867.97	1784.17	2692.57	1997.94	2809.74	1990.39	2689.37	1836.3	2626.3	3051.23	1946.87	2447.17	2005.14	2739.84	2127.14	2180.65	2147.18	2148.27	2335.24	2254.31	2118.36	1898.92	2017.79	3030.98	2240.32	2169.4	2202.37
	Phe-Ser-Tyr	C21H25N3O6	415.178	M+H	7.96909	23.7733	436.082	1854.66	1815.57	-0.030735	18.6163	4.37119	172	253	No	No	1730.64	1081.87	2010.71	998.069	2176.43	2443.61	1634.03	3087.03	2090.31	2155.42	1835.55	1372.28	1684.6	1321.57	1624.19	1934.41	1632.49	2134.77	2788.18	1692.02	1611.85	1633.09	1555.94	2358.36	2065.42	1474.67	1447.58	2041.7	2178.78	2407.9	1837.85	1870.01	1186.06
	Phe-Trp-Trp-Tyr	C40H40N6O6	350.151	2M+H	2.80347	30.5286	4125	13750.8	13291.4	-0.0490203	15.0637	12.0655	185	93	No	No	15203.4	8573.98	17999.9	9685.37	10793.5	19519.1	9779.67	18605.4	14516.8	12315	12005.7	27631.4	16646.7	16937.5	8838.13	15741.7	11283.5	10044.9	10174.3	9968.56	12616.4	17832.7	10605	17458.2	15881.5	10537.8	14471.9	8703.69	13882.7	13706.3	12099	19797.7	10276.7
	PI(P-31:1)	C40H75O12P	389.253	2M+H	7.54352	16.3644	663.387	4041.99	4064.78	0.00811072	31.775	12.6405	95	88	No	No	5301.11	5114.44	4041.54	3621.85	4040.91	4651.47	3558.53	4688.27	4202.41	4524.81	4384.81	5726.91	4930.19	3428.07	3349.13	4189.08	3791.22	3481.96	2962.88	3642.61	4319.95	4448.99	4056.46	3669.79	3378.64	5298.54	3584.16	3606.22	3423	4352.99	4490.31	5295.44	3530.35
	PS(27:1)	C33H62NO10P	663.406	M+H	-7.768	63.3857	6008.95	9631.74	9339.86	-0.0443956	14.3793	15.8298	194	68	No	No	14008.7	3437.26	11584.6	3410.47	9044.77	9114.2	4847.14	8620.36	2652.35	13297.6	4234.81	4715.52	3495.77	3427.58	13150.8	6400.5	13223.9	5891.46	10244.2	14021.4	16247.6	8423.27	16867.5	13383.6	4731.63	17207.8	5100.22	17477	8233.97	10606.4	3433.19	4839.85	15055.5
	517.24582 @ 6.8	/	517.246	/	/	10.3153	745.698	7025.31	7417.11	0.0782953	82.8999	41.5558	5	17	No	Yes	6570.8	6188.67	8436.7	6973.15	7278.96	7218.45	6588.9	8703.35	6773.88	8598.55	6961.24	6458.42	6059.92	8089.48	8178.14	7547.22	7106.31	8145.05	6737.75	6892.38	6895.47	6862.21	6756.54	7468.06	7467.53	8968.43	7933.69	8491.8	6826.38	7231.73	7190.5	7181.9	6748.16
	PS(20:3)	C26H46NO9P	547.294	M+H	5.21897	34.6547	754.189	2191.47	2162.29	-0.019345	0	10.0522	302	112	No	No	1823.24	3568.74	2115.85	2978.48	2371.71	1466.72	4689.92	1717.74	6472.69	2111.95	2894.39	2121.64	2162.77	2001.72	3233.64	2449.8	1753.02	2170.26	1452.94	1338.17	2529.69	1374.39	1570.8	1881.77	1494.07	1800.65	1942.92	1588.32	2223.16	1555.91	2303.92	1927.54	1547.23
	PS(O-37:0)	C43H86NO9P	791.598	M+H	-8.05944	16.6655	5317.53	31970.6	31849.1	-0.00549352	9.5004	4.50996	230	252	No	No	27548.1	40978.5	27351.8	29002.8	25894.7	25680.1	40239.9	31123.1	30370	28760.1	32048.8	33757.3	28676.5	31843.7	40726.8	34069.8	29450.5	33613.7	31002.7	28146.2	36896.4	28810.3	26981.2	26340.7	28821.9	34102.8	34993.5	24121	35311	31115.8	33562.5	30596.3	27260.2
	PS(O-29:0)	C35H70NO9P	679.473	M+H	-8.02645	21.754	61670.1	282512	284389	0.00955257	3.51798	13.6107	266	82	No	No	289784	498863	280158	288504	222692	260904	483111	253098	277134	275025	266304	276643	211197	214795	392297	269154	251937	197329	273563	277052	287216	281459	275411	234789	292145	353484	280677	252846	287851	258701	266456	255916	305071
	S-(2-Methylpropionyl)-dihydrolipoamide-E	C12H23NO2S2	277.117	M+H	-0.811428	37.0957	2463.53	7354.38	5982.52	-0.297849	77.1886	77.2048	7	4	Yes	Yes	7198.33	4799.52	6080.09	4635.44	5570.05	10418.2	4799.01	9446.37	8418.57	4542.07	8665.18	10736.2	8368.48	19725.9	4568.86	10530.8	7609.58	3295.68	6555.51	6467.96	6944.25	5084.04	4128.13	7941.31	9311.04	4987.58	7016.49	7809.07	4173.86	6109.45	6477.65	6111.51	5382.72
	S-Adenosylhomocysteine	C14H20N6O5S	384.124	M+H	6.60342	30.8896	3891.34	12017.8	13132.8	0.127996	26.6648	1.31048	123	298	No	No	11679	14604.1	14293.7	12155	8316.67	12033.5	12413.1	11564.4	7683.23	7578.95	13144.6	10450.2	8141.09	8696.77	9224.54	12771	10170	11184	8186.39	19564.2	12656.3	20529.3	17812.2	16085.1	21948.1	17475.1	11020.3	17623	12613.4	17053.2	12745.2	10949.2	20957
	Sarcosine	C3H7NO2	89.048	M+H	3.47141	19.722	4038.38	21413.7	19611.5	-0.126837	70.1856	19.9799	12	51	No	Yes	23188.3	18336.3	21158	23375.1	21685.5	19411.5	28201.7	19869.6	27375.2	19253.4	19654.5	20965	19370.7	25091	22623.9	22384	15053	14969.1	16679.1	17453.3	18687.5	16235.3	25312.6	18946.5	19694.6	18532.6	21165.9	15221.6	21202.7	26029.8	21586.5	22675.3	17002.9
	Serinyl-Hydroxyproline	C8H14N2O5	218.091	M+H	2.15433	26.0357	752.945	2836.36	2943.29	0.0533897	43.6991	7.24632	51	176	No	No	2728.74	2646.01	2709.47	2663.17	2331.27	4157.98	2358.33	3043.1	3287.72	3442.7	3110.96	2729.81	2554.25	4897.94	2337.3	3064.72	2686.01	1991.04	3472.47	2577.55	2306.04	3462.88	2524.96	3320.01	4615.31	3532.63	2730.9	2670.78	3212.79	3119.28	2186.11	3503.03	2610.2
	SM(d41:2)	C46H91N2O6P	798.662	M+H	0.346957	33.9333	1903.64	5683.13	5542.42	-0.0361693	2.39621	4.85502	281	238	No	No	3686.16	2891.5	5081.41	4481.94	4003.84	6933.93	8399.53	7693.34	5647.05	4831.61	5218.6	3650.46	7229.39	5086.7	3229.56	6762.32	4315.42	6635.85	4305.91	8653.03	6601.23	6534.24	6542.05	8591.84	5650.93	5173.85	9088.99	9343.75	2850.61	5123.59	7090.55	4744.87	4239.06
	SM(d36:1)	C41H83N2O6P	730.599	M+H	-0.0935432	27.7862	7685.08	27578.4	27731.2	0.00797506	21.8673	7.98855	150	155	No	No	27119.9	24381.4	24926.1	27492.3	23145.6	40010.7	24587.2	30753.7	19031.6	25454.1	26185.5	35352.7	27734	35908.9	13139.5	31605.3	31275.4	23931.3	25177.9	26020.2	28733.1	37633.3	36788.8	32166.1	37126.9	36100.6	42847.9	30325.3	17939.4	27871.5	37009.3	23392.5	22609
	SM(d40:1)	C45H91N2O6P	786.66	M+H	-1.51479	30.8254	4018.15	13142.5	12936.1	-0.0228414	12.896	8.21351	200	147	No	No	7624.06	7191.88	11319.4	10534.8	9870.11	17291.8	16228.9	15877	11689.6	14900.3	14959.2	9680.59	16369.5	14623.8	6613.41	14561.2	12093	14548.8	10011.6	14701.3	15302.7	14045.7	14462.8	18918	12294.7	14231.7	23105.1	24984.6	7782.93	11602.8	17713.7	10514.4	10236.6
	SM(d32:1)	C37H75N2O6P	674.537	M+H	0.938569	28.3307	3414.42	12359	11768.7	-0.0706141	1.89627	6.19288	287	204	No	No	9090.6	8292.58	8496.36	9733.59	9702.23	17999.9	14039.6	17186.6	10625.9	11357.4	12925.4	12851.2	16069.7	21160.6	7360.69	18760.9	11566.7	9865.38	10060.7	14650.6	12502.7	15585.3	16940	15435	12880.2	11188.8	13271.6	15149.5	8645.97	12607.2	17385.6	8824.03	9828.67
	SM(d36:2)	C41H81N2O6P	728.584	M+H	0.871296	26.0957	7758.27	29138	30276.7	0.0553053	38.9061	18.5409	67	54	No	No	23753.7	20483.2	28955	29222.7	23434.9	38630.6	30171.8	34354.2	22518.6	31515.6	34691.7	35225.7	28027.7	39300.7	15173	37937.4	33105.8	26876.9	22179.2	39936.7	34403.3	42330.8	30635.3	37808.9	34415	29406.2	50528	37804.8	18357.4	28024.6	37058.5	32753.9	28893.4
	SM(d38:1)	C43H87N2O6P	758.629	M+H	-1.34538	24.9034	3971.12	15831.7	16051.6	0.0198963	25.133	9.92618	129	113	No	No	10880.4	9828.73	14265.7	12221.6	11150.8	23533.5	19006.3	19511.2	13058.1	13163.4	19956.5	16785.5	18677.3	17921.4	10535.7	19215.4	15545	15634.2	12623.2	20912.7	18216.1	20003.8	18180.4	20684.6	17823.7	17587.7	23412.9	23800	10356.2	14922.4	19707.4	14773.9	14822.7
	SM(d40:2)	C45H89N2O6P	784.646	M+H	0.674488	32.0871	4804.92	14816.5	15120.5	0.0293007	26.8856	5.07637	122	230	No	No	8512.8	6876.28	13857.4	11625.5	12058.9	18868.3	18313.6	17351.4	11412.5	13332.5	15658.9	10781.3	18283.4	17842.5	8913.29	17890	14387.9	14592.4	10440.4	22822.2	17037.8	18505.7	16979.7	22970.7	14108.7	16328.7	25337.4	25290.8	9101.64	13072.5	20006.9	13861.3	13785
	SM(d41:1)	C46H93N2O6P	800.676	M+H	-1.63508	38.1867	1484.42	4112.17	3679.66	-0.160328	43.4346	14.4032	54	76	No	No	2426.93	2099.75	1969.92	2482.4	2705.44	4882.18	6084.52	6103.25	4663.6	3706.33	3732.82	2655.65	5453.15	3571.76	1470.18	4771.26	4683.69	3442.76	3141.83	5842.91	4611.38	4241.24	5041.15	6340.95	4059.56	3261.56	6113.04	7512.8	2133.41	3180.56	6365.79	2401.28	1492.06
	SM(d42:2)	C47H93N2O6P	812.678	M+H	1.19548	72.1158	24530.2	31061.7	36741.2	0.242262	16.0113	7.4363	184	172	No	No	25738	5744.27	35894.7	47088.7	14837.1	37210.8	45102.9	41192	29237.3	14409.6	3440.58	14467.5	8233.79	42680.7	20163.2	44057.2	31851.2	12381.1	31226.4	53948.6	41996.6	46301.9	48618.6	60003.1	12732.2	180102	72745.9	66745	22114.6	42935.5	43963.5	29255.8	45654.2
	SM(d33:1)	C38H77N2O6P	688.552	M+H	0.408877	28.0276	1599.66	5939.77	5492.99	-0.112815	37.2028	6.85739	76	188	No	No	4281.6	3445.77	4323.49	5043.88	3685.44	7775.77	5544.62	7940.67	5508.02	5057.97	5590.85	5314.1	8133.4	8212.12	2630.95	9447.96	6876.4	4556.1	4321.25	8009.27	5869.15	7417.34	7457.24	7422.52	6570.63	4600.66	5416.9	8125.38	3952.63	4269.84	6414.11	3964.6	5011.35
	SM(d34:2)	C39H77N2O6P	700.553	M+H	1.13085	27.8378	4019.17	14414.8	14459.1	0.00442956	31.4245	6.91385	98	185	No	No	9681.28	7933.66	13339.9	13137.3	13069.8	18649.3	15801.3	16642.5	12121.1	12503.6	17600.5	15558.4	17902.6	21584.4	7821.49	18984.3	13131.8	12779.7	8874.5	20468.8	16549.3	21154.8	16000.3	21017.3	12492.3	15467	21229.4	19405.8	9087.63	13532.3	17584.9	15799.3	11784.2
	SM(d35:1)	C40H81N2O6P	716.583	M+H	-0.249253	29.7888	1378.76	4718.42	4545.37	-0.053904	16.0184	9.13031	183	131	No	No	3220.86	2558.53	3367.72	4382.02	3149.43	5916.93	6270.85	6503.82	4563	3944.83	4642.05	3740	5975.95	5328.28	2421.61	7406.08	5077.76	3717.68	2964.28	6799.87	4766.9	5897.65	6617.85	6562.16	4518.96	4717.05	6328.4	7808.65	2946.42	4546.68	6365.89	3378.81	3749.25
	SM(d42:3)	C47H91N2O6P	810.662	M+H	1.12939	32.2287	6510.72	19816.5	20557.1	0.052934	34.8295	3.64541	79	272	No	No	13225.9	11401.9	18763.7	17532.7	16740	22430.4	25195.4	26252.4	18240.1	19567.1	21316.9	14338.5	23739.3	25768.8	11106	22026.2	17368.2	20750.8	14503.7	30742.9	21119.7	25323.5	21491.5	31694.3	19926.2	20335.7	36410.3	33826.3	11790.8	16398	22430	16102	14466.4
	3-ketosphingosine	C18H35NO2	297.267	M+H	-0.510729	17.3668	1153.39	6395.17	6868.6	0.103035	70.3778	47.7217	11	12	No	Yes	5978.73	6662.84	6497.54	5637.7	5746.07	6467.98	7986.1	8004.82	6711.82	7529.89	8174.87	5652.02	6963.27	6079.88	7872.34	6438.11	6262.37	4111.99	6436.9	8435.11	6799.36	8614.33	4728	6538.71	8062.22	9054.27	5638.54	6596.15	4944.78	5919.02	6663.11	6245.13	6335.29
	Spermic acid 2	C10H20N2O4	232.142	M+H	0.398025	41.3699	9924.1	24914.4	23134.3	-0.106947	0.892285	4.90573	297	237	No	No	28794.4	23154.7	20396.5	17944.1	27118.7	43716.8	12706.3	29862.5	26442.9	29114.1	34883.1	35722.3	24437.4	55683.3	16785.5	36127.9	30029.7	15285.7	16765.3	13686.8	21497.7	39757.6	16209.2	25865.6	39279.9	13983.2	35182.2	17354.1	19223.9	15065.5	21695.7	22322.2	14128.1
	Succinyladenosine	C14H17N5O8	383.108	M+H	0.633667	22.4364	14557.1	66691.8	63210.5	-0.0773439	22.3748	10.2537	144	110	No	No	86253.7	58238.9	57534.2	69570.7	58441.2	86489.2	44987.5	68269.3	72378.1	56907.7	76540.8	93402	57065.8	84735.5	52352.3	57718.5	68042.9	38976.8	61546.4	52837.7	73283.6	74201.1	51648.5	79408.5	80230.6	78475.5	62204.8	58204.5	74497.7	55460.6	65450	75893.2	58130.4
	Symmetric dimethylarginine	C8H18N4O2	202.143	M+H	0.478775	20.1981	3788.36	19026.8	18506.1	-0.0400332	17.0017	6.98182	177	182	No	No	22235.8	13673.8	18045.3	16826.3	24494.4	19270.8	21319.8	22672.7	26497.9	28521.8	20832.2	15684.5	22676.2	28016.6	21260.5	19584.1	12500.6	22162.9	22196.9	15280.4	13668.4	16444.5	13940.8	20762.2	20471.2	18414.5	15755.5	23687.1	17489.2	26634.1	13261.3	21241.7	16690.9
	TG(48:2)	C51H94O6	401.35	2M+H	-5.46402	69.3703	3554.46	5129.68	5118.56	-0.00313131	10.3517	7.75487	217	163	No	No	3409.17	2837.78	4188.09	3607.85	4404.56	3513.67	3441.48	3330.23	4432.11	4076.87	4327.33	4503.46	2710.91	15542.9	6100.57	3632.49	5120.89	2579.64	3128.15	3195.47	3810.91	5501.73	9539.13	3720.64	4224.47	4599.98	5047.83	15106.2	3869.34	4081	3865.81	3515.79	3985.73
	972.90985 @ 12.31	/	972.91	/	/	12.3347	623.456	5214.22	4907.08	-0.0875868	91.23	65.491	2	5	Yes	Yes	4683.02	5802.08	4877.49	4925.72	4603.45	4304.77	5021.82	1772.45	5185.76	4689.65	5026.16	5800	5258.51	4307.74	5017.54	5292.25	5143.33	5632.08	5253.33	5405.06	5546.34	5017.15	5468.79	4688.34	5667.91	4567.6	4862.91	4744.4	5182.25	5199.38	4907.44	5739.82	5668.25
	TG(20:5/18:4/o-18:0)	C59H98O5	443.372	2M+H	3.18008	56.7249	4765	7859.63	8899.18	0.179211	22.7249	21.7992	140	44	No	No	6167.5	5948.67	9385.26	7239.69	2406.24	10911.7	4321.95	13107.9	2772.14	20505.8	6038	8481.4	5530.6	14652.3	6428.4	10218.4	4366.94	10660.3	3128.27	8887.34	13717	7411.05	5788.33	14705.2	4865.85	12663.1	17882	7102.41	4013.49	10199.4	4404.54	11409.3	11491.8
	TG(68:12)	C71H114O6	531.433	2M+H	4.59739	24.2467	343800	1.40433e+06	1.43048e+06	0.0266171	22.0555	6.84744	148	189	No	No	1.43176e+06	2.54747e+06	1.22969e+06	2.16189e+06	1.42993e+06	1.23415e+06	2.07486e+06	1.02949e+06	1.00041e+06	1.72117e+06	1.51258e+06	1.77289e+06	1.38408e+06	1.3374e+06	2.27075e+06	1.22913e+06	1.33124e+06	1.30347e+06	1.10836e+06	1.01502e+06	1.41088e+06	1.15306e+06	1.39159e+06	884550	1.00411e+06	1.40254e+06	1.26036e+06	987597	1.36361e+06	1.24956e+06	1.35046e+06	1.17977e+06	1.7186e+06
	Ser-Glu	C8H14N2O6	234.085	M+H	0.9302	39.1433	3227.84	7464.21	8968.09	0.264812	71.598	29.7917	10	26	No	Yes	11647.3	7161.7	7801.38	8346.65	6387.12	14251.9	6790.54	25162.9	5041.66	19968.7	7328.79	7629.14	5462.93	13095.2	7065.44	7578.76	5221.34	5824.19	5582.46	6965.76	7940.39	11708.2	6644.64	7693.39	9195.73	7345.31	7262.53	9965.69	8148.28	9237.17	5588.69	8459.68	8066.26
	Thr-Gly	C6H12N2O4	176.08	M+H	1.5123	27.9999	1430.16	5160.59	5058.95	-0.0286968	2.78158	8.30365	276	145	No	No	3855.92	2837.4	6059.71	5115.11	6481.82	6431.39	4807.04	5714.03	10246.7	3789.69	3662.16	3644.92	7925.83	7489.17	4424.58	5742.89	6173.99	5097.21	7140.77	4774.25	3924.42	3829.72	4772.37	6696.16	5040.42	4015.58	5176.29	5979.68	3716.7	4420.06	5665.54	5760.59	3736.63
	Thr-Gly-Ser	C9H17N3O6	263.112	M+H	2.28619	37.1944	4386.5	11616.3	11957	0.0416964	2.01037	6.20189	284	203	No	No	13781.6	10371.1	11111.8	18965.1	8628.06	20290.6	6251.15	14965.1	17440.9	21959.7	9267.13	10474.1	11216.6	16369.1	9365.8	7148.93	8677.65	7307.43	11905.2	11934.8	10561.7	12594.6	9731.7	9790.25	15189.7	21713.5	8072.85	11205.2	10490	11053.4	6372.11	12026.1	10834
	Thymine glycol	C5H8N2O4	80.024	2M+H	-2.39104	7.47729	4478.77	60568.2	59280.1	-0.0310114	59.4111	31.9623	19	23	No	No	58664.1	61553.8	61506.7	56314.4	57263.1	58008.5	65776.3	57921.8	62352.5	54406.7	64946.7	57659.4	63212.1	56750.4	64688.4	64111.8	68343	61499.9	55405.9	61612.3	66432.2	64914.8	59769.9	61642.9	61994.4	62707.1	58765.8	56641.7	59098.8	59682.7	64013.2	56675.1	56391.7
	trans-2-Tetradecenoylcarnitine	C21H39NO4	369.289	M+H	2.08676	39.796	3698.28	9471.6	9128.34	-0.0532551	24.0793	4.67505	134	241	No	No	4628.32	9341.86	9078.06	10700.2	10374	4510.61	9900.74	8822.99	10644.7	7289.2	9181.79	10660.1	3796.36	9043.31	7058.68	6928.15	12433.4	11488.2	7209.13	6737.28	9312.43	4138.38	7804.32	4945	4390.58	5232.41	7267.75	7281.21	12313.9	10125	11119.6	10430.5	8542.42
	Trp-Ala-Arg	C20H29N7O4	431.231	M+H	6.87484	17.1739	47970.2	274373	283887	0.0491788	1.69125	3.69321	291	269	No	No	314377	253730	228347	241659	219052	284980	234833	277273	312587	224579	290327	300534	228646	282847	283741	262137	235123	267241	254690	305352	287152	296975	310064	260809	285152	292934	278691	300733	344132	223713	245471	243416	269925
	Trp-Gly-Arg	C19H27N7O4	417.216	M+H	7.82233	15.8425	235.043	1488.23	1479.36	-0.00861793	24.3462	7.34455	131	173	No	No	1353.67	1135.68	1618.92	1196.33	1185.96	1344.25	1296.11	1545.07	1526.22	1274.01	1612.77	1180.98	1517	1603.91	2198.2	1315.53	1527.98	1456.38	1103.96	1463.74	1455	1562.51	1504.09	1450.86	1312.93	1593.43	1580.25	1282.51	1394.4	1469.06	1680.13	1420.05	1573.62
	Urea	CH4N2O	60.0327	M+H	5.56438	9.93262	1428.33	14154.2	14588.8	0.0436286	32.6975	14.2679	90	78	No	No	14066.8	15026.5	14260.3	15523.7	12345.7	12662.5	14770.4	13787.6	13838.7	11862.5	13245	12935.8	14313.8	13844.7	16433.8	13457.4	16080.2	15083.5	13064.8	15076.9	12663.5	14031.9	13698.2	12818.6	14843.4	17495.1	14298.4	15585.2	13763.5	12860.1	13918.8	14342.5	15905.5
	Valyl-Asparagine	C9H17N3O4	231.122	M+H	2.18866	25.7597	29124	115494	110813	-0.0596928	6.59343	2.48962	246	293	No	No	151590	69283.9	118460	88940.6	121319	178719	82744.3	141421	158356	140718	117365	141111	118451	162375	108212	72766.4	113099	80455.9	101152	112211	115800	88945.1	92523.8	114277	150786	133190	105364	104972	121385	119732	128846	134157	97980.8
	Valyl-Aspartate	C9H16N2O5	232.106	M+H	2.05561	31.5306	25770.1	83395.2	80193.7	-0.0564747	6.82772	5.55602	244	219	No	No	106004	55333.6	91955.3	61232	76164.2	113804	51900.5	90243.2	85527.3	101414	87752.4	102964	75771.8	124419	72962.5	55554.8	97102.4	42386.1	65359.9	87413.8	105225	66603.1	66061	80215.4	107570	107054	80573.8	75402.8	83725.7	87666.7	89169.9	80207.4	74531.1
	Valyl-Serine	C8H16N2O4	204.112	M+H	2.71179	28.9293	7143.15	23718	25590.5	0.109622	42.0151	20.7007	59	47	No	No	26559.7	19577.5	23123.8	29242.3	19722.1	37925.1	13580.5	26085.7	24073.4	31330.3	29369.4	38229.4	22560.6	26673.8	17432.6	22239.2	16384.8	17529.7	23835.3	23569.6	25936.2	34096.7	21051	25384.7	32131.6	19331.9	25005	15551.7	26672.7	29408.6	18344.1	24726.5	23205.7
	Valyl-Valine	C10H20N2O3	216.147	M+H	-0.459441	69.3549	2701.45	4140.39	3668.7	-0.174494	22.5402	3.81356	143	266	No	No	1391.44	1102.25	5391.01	5649.03	3824.46	4522.95	9946.51	3422.46	5022.99	5812.54	3412.82	1388.43	2670.89	7668.68	2938.74	1383.27	2416.49	2645.87	9953.94	5486.82	2133.66	3728.5	3848.39	8727.37	5036.83	4293.6	12530.6	5299.08	2105.27	1460.24	4254.74	1613.43	2685.57
	Vitamin K hydroquinone	C31H48O2	452.365	M+H	-0.493921	16.624	271.544	1677.57	1592.71	-0.0748907	51.7765	13.8581	33	81	No	No	1814.8	1819.8	1799.08	1057.78	1262.86	1585.56	1623.2	1580.1	1310.43	1412.98	1533.99	1657.34	1839.32	1485.46	1883.11	1480.23	2013.98	1806.48	2005.22	1931.07	1583.11	1416.62	1622.69	1741.14	2198.41	1399.23	1473.49	1642.1	1639.33	1270.14	1748.43	1573.37	1523.6
	(+)-gamma-Hydroxy-L-homoarginine	C7H16N4O3	204.123	M+H	2.22033	5.43331	3478.02	63038.2	64912.4	0.0422676	77.9843	48.5702	6	11	No	Yes	58637.8	63347.1	66781.9	65027.3	60818.3	61666.6	64830.2	59556.1	65581.5	63671.9	63317.1	63477.2	61056.7	55486.8	65287.5	66406.8	63964.1	68781.6	63340.9	70910	66941.9	64434.3	61036.9	61179.8	65939.2	68754.2	62766.1	58517	62783.3	68016.9	62175.7	64366.4	65646.4
	Palmitoylglycine	C18H35NO3	313.262	M+H	0.0832296	11.9425	262.227	2233.07	2161.3	-0.0471315	57.5561	23.9082	22	36	No	No	2262.46	2750.51	2019.74	2088.08	1977.52	1738.56	2145.47	2248.25	2354.19	1859.78	2388.85	2192.28	2187.91	1704.08	2166.86	2281.26	1907.5	2156.47	1946.05	2494.54	2400	2127.99	2635.14	2300.99	1882.29	2250.94	2091.1	1942.06	2135.56	2552.76	2558.95	2233.19	2372.22
	(2S,5R)-5-carboxymethyl proline	C7H11NO4	173.07	M+H	8.48635	11.281	1154.03	10175.1	10280.3	0.0148363	14.36	3.70915	196	268	No	No	11424.5	10616.5	10307.8	11618.5	10844.5	10128.1	11239.7	9368.55	10354.5	11147.6	10274.9	8917.73	8551.48	8066.25	10125.1	10197.9	10898.4	9478.15	8622.84	10432.3	10426.9	9729.13	9977.84	10059.3	9704.08	11874.7	9378.53	11191	11176.2	10118.9	10263.3	13178.9	12357
	288.24815 @ 12.54	/	288.248	/	/	15.8443	531.875	3351.68	3361.67	0.00429043	9.7001	5.70647	225	215	No	No	2761.48	4157.32	3478.93	3740.29	3482.16	3035.95	3596.9	3272.29	3375.4	4145.88	2857.49	2618.08	3820.48	2081.82	4023.86	3358.37	3335.27	3101.98	2633.61	3885.8	3596.57	2721.32	3343.45	3172.74	3761.08	3693.78	2688.22	3089.16	3435.04	2854.77	3492.68	3485.81	3839.36
	Glutamyl-Tyrosine	C6H13NO2S	163.067	M+H+NH4	2.17183	30.5501	529.831	1761.19	1709.48	-0.0429868	10.629	2.93302	214	285	No	No	2043.21	1360.69	1541.9	2572.2	1316.3	2488.63	1180.38	2084.91	1601.02	2142.96	1615.37	1725.75	1824.93	2232.01	1299.79	1079.79	1562.98	1269.92	1861.18	1528.35	1460.12	1338.25	1062.75	1458.02	1485.35	1796.97	3820.71	2986.98	1725.42	2399.72	1406.63	1664.04	1392.36
	Calcitroic acid	C9H17NO3	187.121	M+2H	-1.5433	8.97619	1353.91	15195.8	14979.6	-0.0206698	49.2851	20.693	38	48	No	No	16227	15603	15818	14184.7	12941.5	13273.3	14218.4	12952.2	14174.8	13376.6	15357.2	14010.8	14977.7	12982.5	17311.2	15413.1	15765.3	15823.6	14291.2	15497.3	16787.3	16088	16950.3	14066.5	15422.8	15506	14105.7	15055.2	14783	15385.1	16620.2	14956.4	15136.8
	[FA (11:1)] 4-undecenal	C11H20O	190.132	M+Na	-8.64331	29.5222	580.506	1967.56	1965.2	-0.00173001	5.68999	2.69917	253	291	No	No	1669.41	1393.98	2400.2	2018.3	1572.41	2753.92	1520.09	1527.53	2956.93	3382.74	2203.73	1362.28	2584.52	1414.26	3173.17	2586.77	1773.38	1512.68	2649.74	1935	1767.92	1832.51	1352.96	2947.3	2171.34	2563.21	1574.52	3412.59	1558.44	1687.44	2251.24	1795.6	941.628
	[FA (16:2)] 3Z,9Z-hexadecadienoic acid	C16H28O2	252.209	M+H	0.126834	11.8619	261.065	2168.69	2230.56	0.0405824	14.3904	13.3759	193	83	No	No	2581.71	2641.48	2257.62	2088.11	2416.62	2025.19	2276.15	2199.33	2154.26	2353.64	2166.27	2055.38	2301.07	1853.69	2678.34	1852.34	2168.97	1974.22	2148.81	2271.72	2055.23	2328.75	2108.78	2250.95	1832.95	2459.83	2032.93	2090.73	2062.23	2074.13	2342.49	2176.03	2718.88
	[FA (20:1)] 11Z-eicosen-1-ol	C20H40O	337.334	M+ACN+H	0.0734893	76.1285	58257.3	81256.6	72157.3	-0.171339	4.57349	9.45938	261	125	No	No	121110	13216.1	92876.6	24179.3	68783.3	73618.4	40915.7	52704	23360.9	123231	28914.3	45715.4	30902	20429.6	150582	41938.5	138171	26457.4	94856	84536.1	126264	51967.5	121530	84665.4	26690.7	172694	33782.6	117094	70278	73496.9	21890.9	46121.5	88247.6
	521.15606 @ 6.89	/	521.156	/	/	12.2864	354.841	2874.49	2900.63	0.0130587	4.61656	7.67827	260	165	No	No	2908.63	2842.33	2989.31	2707.67	2818.02	2831.77	2584.66	4070.29	3044.19	3185.93	2821.92	2309.86	2667.57	2736.34	3095.25	2444.45	3259.24	2999.12	2903.25	2760.54	3486.23	3175.83	2683.44	3809.14	2695.4	3631.69	2865.29	3223.22	2948.28	2882.24	2586.61	2505.26	2918.95
	[FA (22:0)] N-docosanoyl-taurine	C24H49NO4S	447.339	M+H	2.09898	11.5274	682.286	5948.77	5891.19	-0.0140304	43.2742	9.73345	55	119	No	No	4921.61	5607.52	5736.05	6437.06	5496.77	6165.18	7294.68	5796.33	6399.34	5325.53	5545.25	5985.5	5512.85	4903.3	6788.03	6502.12	5738.85	5577.94	6339.11	5859.63	5500.12	5421.79	5996.7	6265.12	6054.67	5540.79	5771.02	5075.21	5592.98	6615.25	6406.15	4756.36	6465.43
	[FA (4:0)] 4-[5]-ladderane-butanoic acid	C16H22O2	246.16	M+H	-9.16591	7.93195	147599	1.84056e+06	1.87952e+06	0.0302125	19.8637	16.9951	165	63	No	No	1.77064e+06	2.08748e+06	1.86591e+06	1.99567e+06	1.72005e+06	1.63807e+06	1.87297e+06	1.62212e+06	1.67358e+06	1.88343e+06	1.7693e+06	1.87392e+06	1.84452e+06	1.58953e+06	2.00699e+06	1.85572e+06	1.91588e+06	1.84732e+06	1.62986e+06	2.00098e+06	1.94293e+06	1.88407e+06	1.86003e+06	1.70962e+06	1.80802e+06	2.06385e+06	1.72442e+06	1.72657e+06	1.75706e+06	1.84046e+06	1.8295e+06	1.82093e+06	2.02885e+06
	[FA amino(16:0)] 2S-aminohexadecanoic acid	C16H33NO2	271.251	M+H	0.493941	38.9354	1868.76	4833.88	4768.06	-0.0197802	33.4708	19.2674	85	53	No	No	2430.04	3822.2	3975.64	5200.46	6572.72	6012.02	4112.65	3641.47	3301.87	7050.21	4913.37	11438.1	3605.95	6866.16	5055.74	3522.49	5108.53	3887.8	3996.57	6057.09	4112.94	3438.2	3249.48	2771.9	3147.98	6425.55	2986.73	3107.68	3818.05	4167.44	7033.99	5096.04	3989.24
	[FA amino(16:0)] hexadecanoic acid	C16H33NO2	271.251	M+H	-0.229618	9.77391	472.579	4861.24	4810.97	-0.0149961	43.4868	21.4005	53	46	No	No	4885.68	5507.37	4964.5	4894.98	5789.34	4652.01	5029.41	4802.79	5726.5	4528.09	4392.7	5142.94	4615.74	4498.91	5074.52	4073.3	4806.74	4534.11	4372.66	4693.04	5237.25	5640.56	4981.48	4488.04	4315.14	4936.79	5127.07	4386.32	4676.36	5192.33	4708.51	4412.02	5135.18
	[FA amino(5:0)] 2S-amino-pentanoic acid	C5H11NO2	117.079	M+H	1.709	26.0186	4936.61	19262.5	18706.5	-0.0422573	3.01844	5.09171	271	228	No	No	16326.2	16435.1	20919.5	16926.5	21950.6	29266	19387.2	24424.4	28423	19186.7	16991.2	17229.2	26528.7	13144	20107.5	15616.1	13569.8	27397.5	30789.8	16910.6	12981.3	16573.7	14857.1	25563	26781.9	13515.7	16294.4	18277.3	18099.7	21942.6	16096.5	21157.4	16370.9
	[FA dimethyl(13:0)] 2,5-dimethyl-2E-tridecenoic acid	C15H28O2	240.209	M+H	1.69917	15.4346	250.161	1608.04	1632.53	0.0218053	11.8787	6.12563	205	208	No	No	1702.48	1732.33	1629.35	1975.91	1862.1	1706.14	1556.52	1351.52	1726.85	1275.9	1978.46	1896.37	1895.89	1388.12	1867.48	1596.81	1620.44	1625.72	1484.6	1754.58	1476.07	1698.77	1546.97	1241.51	1451.38	1721.06	1324.26	1667.04	1480.81	1599.93	1399.5	1712.76	1562.27
	[FA hydroxy(17:2)] 12-hydroxy-8E,10E-heptadecadienoic acid	C17H30O3	282.22	M+H	0.595587	12.7152	376.751	2910.12	3011.8	0.0495465	16.4396	4.33631	181	254	No	No	3169.23	3429.77	3059.68	2729.63	2681.9	2910.12	3523.9	2820.45	2653.79	2795.14	2599.16	3046.69	3883.83	3130.81	3474.54	2962.27	3232.02	3524.67	2758.39	3053.64	2862.98	2678.89	2921.71	2853.76	3299.17	3231.44	2451.52	3200.47	2559.56	4053.41	3138.08	3066.9	3363.51
	[FA oxo,hydroxy(5:1/5:0)] (1S,2R)-3-oxo-2-(5'-hydroxy-2'Z-pentenyl)-cyclopentaneacetic acid	C12H18O4	226.118	M+H	-9.53851	17.9421	117998	654193	660856	0.0146193	6.58404	5.5422	247	220	No	No	841504	528637	590426	674925	723993	974403	496514	864061	656431	679323	663028	714256	620232	897574	609873	664971	655817	608010	661198	552027	625027	753512	562885	691867	817072	559449	611720	684974	711795	826187	680547	815572	652378
	[PC acety] 1-acetyl-2-formyl-sn-glycero-3-phosphocholine	C11H22NO8P	327.107	M+H	-2.91782	19.804	435.265	2167.08	2226.29	0.0388896	39.2328	10.4342	63	107	No	No	2474.5	1808.32	2047.85	2198.51	2131.53	3151.28	1810.56	2304.41	2616.08	2364.54	2436.95	2960.18	1807.55	2444.65	1722.01	1957.78	2539.21	2023.43	2005.75	2497.82	2192.75	2558.28	1921.83	2049.6	2623.09	1963.73	2209.81	1624.89	2350.44	2525.69	2536.4	3174.69	2141.13
	PEP(34:1)	C39H76NO7P	701.532	M+H	-5.25795	34.0522	1334.97	4119.46	3736.6	-0.140726	18.3661	5.80461	173	212	No	No	2767.69	2902.68	3227.67	4888.27	4116.52	4680.42	4782.39	3158.3	3318.81	4614.48	4056.03	6066.93	2977.15	6042.87	3193.18	3936.78	3520.58	2337.96	2477.07	2703.97	4475.14	2638.65	6328.72	4814.98	3506.69	3206.65	3392.99	7881.9	3354.23	2131.18	4323.05	3389.6	2815.38
	(S)-b-aminoisobutyric acid	C4H9NO2	103.064	M+H	5.18846	12.752	881.509	6942.9	6884.85	-0.0121122	2.4257	12.9209	280	86	No	No	5736.51	8727.85	7995.74	7095.62	8373.61	6401.64	7777.63	7492.86	8412.42	6485.32	8317.82	6881.1	6145.96	6073.04	6628.3	6969.37	7171.73	7111.11	5916.48	7472.09	7842.66	6905.73	5766.51	5856.01	6300.62	6600.43	6783.45	6517.04	5460.17	8356.19	7336.63	7186.85	6844
	[SP (14:0)] tetradecasphing-4E-enine	C14H29NO2	243.22	M+H	-0.687634	14.9633	285.5	1905.14	1910.64	0.00416454	8.37797	6.2124	235	202	No	No	2213.36	2224.42	1951	2360.2	1638.81	1979.17	1280.28	1585.8	1891.11	1841.11	2066.29	1683.78	1560.2	1842.05	2213.09	1558.63	1989.38	2422.46	2046.32	1691.6	2487.07	1758.92	1629.4	1817.49	2215.14	2235.48	1463.42	1563.94	1864.45	1614.19	2046.9	1926.31	1955.46
	Palmitic Acid methyl ester [NH4]	C17H37NO2	287.282	M+H	-0.633176	10.189	937.769	9137.91	9264.54	0.0198544	37.7513	16.9981	73	62	No	No	9079.14	9946.56	10146.5	10251.4	8482.9	8424.88	10271.4	8974.74	9785.48	9818.76	9674.45	8529.54	9179.46	8727.1	9091.09	8130.22	8693.72	8928.22	7705.01	8204.5	9764.06	9423.12	8776.43	8060.68	8916.61	10007.2	8148.13	8819.5	8899.65	10151.4	9203.09	9544.85	10089.9
	[SP (3:0)] sphinga-4E,8E,10E-trienine	C18H33NO2	295.251	M+H	-0.938942	151.034	85865.5	64677.8	49627.9	-0.382121	56.7894	17.368	23	60	No	No	186077	2969.09	3025.15	2173.14	2230.6	5030.12	4030.11	1169.65	75618.8	35682.4	1519.64	28756.1	95494.1	2361.48	150779	2272.19	78738.6	2803	136312	1898.98	3567.79	2629.59	2368.47	1967.49	2384.38	21060.9	1603.93	2787.05	96669.6	2663.23	4385.83	152577	1215.06
	[SP amino(18:1/2:0)] 2R-amino-3E-octadecene-1,5-diol	C18H37NO2	299.282	M+H	0.181879	9.68081	407.521	4199.3	4219.05	0.00676898	20.6993	8.72093	160	138	No	No	3691.72	5114.58	4408.6	4139.98	4777.73	4380.59	4382.87	4167.47	4333.02	4326.26	4416.4	3809.23	4153.27	3804.38	4738.75	4377.16	4652.91	4064.28	3530.24	4307.57	4623.35	4441.6	3920.36	3722.02	4088.95	4259.17	4224.18	3928.29	4182.67	4046.85	3970.97	4094.56	4804.4
	[SP hydrox] 6-hydroxysphing-4E-enine	C18H37NO3	315.277	M+H	-0.73119	12.2834	271.969	2221.48	2207.32	-0.00922595	22.7364	3.46089	139	276	No	No	2698.44	2637.26	1851.96	2214.81	2533.3	2171.62	2108.17	2536.36	2149.69	2388.73	2498.62	2294.37	1918.66	1723.17	2297.74	2117.19	2148.15	1837.63	1805.03	2158.5	2102.16	2444.97	2391.56	1948	2277.08	2232.7	2169.03	2005.72	1890.01	2137.25	2009.4	2269.67	2406.88
	[SP hydroxy,methyl,methyl(20:0)]	C23H47NO2	369.359	M+H	-3.99792	28.5163	1264.09	4426.09	4439.1	0.00423464	24.2135	7.75929	133	162	No	No	5452.93	6044.78	4350.41	2660.67	4317.45	5521.14	5652.83	4494.71	3179.86	6310.8	4171.41	4951.7	4344.3	3596.35	8408.8	4524.13	4607.43	4756.06	5425.7	2396.55	4275.27	5101.66	4330.65	3686.21	5400.18	4408.82	1097.6	1291.74	5907.41	4537.68	5005.62	4168.94	4541.64
	[ST methy] 24-methylene-cholest-5-en-3beta-ol-3-sulfate	C28H46O4S	478.307	M+H	-9.23362	15.426	846.079	5644.44	5337.4	-0.0806932	39.0696	11.1559	66	101	No	No	4047.62	4731.49	5313.65	4627.54	5014.92	4416.25	6091.44	3909.96	5994	3523.03	5270.14	5226.8	5616.44	4648.95	6117.54	7248.13	6194.59	5954.19	5474.51	6774.67	5596.56	6941.42	6106.7	5711.51	5349.29	5228.45	5672.62	4937.02	5439.25	4197.02	5482.37	4579.19	4994.07
	1-(9E-decenyl)-sn-glycero-3-phosphocholine	C18H38NO6P	395.246	M+H	5.91994	58.3105	14120	22309.9	25973.7	0.219368	37.4719	24.1531	75	35	No	No	14221.1	4542.87	25281.6	37139.9	57296.4	11520.7	7212.61	20740.9	19251.7	40335.7	30732.1	18254.6	13856.2	20324.8	10509.6	17611	26493.1	33303.1	35610.9	12581	15468.6	8944.23	18677.7	12194.9	8708.92	10610	15497	14508	38337.2	25555.4	13737.7	23271.5	21819.3
	1-(beta-D-Ribofuranosyl)-1,4-dihydronicotinamide	C11H16N2O5	256.106	M+H	1.09653	15.1135	938.163	6127.29	6281.43	0.0358446	31.4158	20.4555	99	50	No	No	6266.16	5335.84	6765.4	6426.14	5523.05	7635.18	5466.32	7394.93	5904.31	6526.39	6773.66	6919.49	6179.09	8211.08	5052.75	6429.3	5826.46	4471.95	5374.81	5989.58	6239.84	7984.58	5480.61	6921.03	7977.46	6903.46	6685.15	6460.4	5460.7	6919.28	5097.48	6382.76	6187.76
	PG(18:2)	C24H45O9P	508.284	M+H	7.4411	10.1422	745.659	7363.47	7341.52	-0.00430779	18.7108	6.13986	170	206	No	No	6610.19	7718.22	7134.59	6943.93	5781.02	6300.43	6766.31	7412.47	5884.04	5985.45	7167.26	6955.83	6478.87	6560.51	7428.45	6881.42	7563.89	8421.48	6780.74	8252.72	8503.13	7264.88	8124.11	7235.86	8578.48	7714.47	7807.4	7571.88	7265.72	7481.21	7986.83	7701.64	7374.2
	1-a,24R,25-Trihydroxyvitamin D2	C28H44O4	444.32	M+H	-9.56564	23.0142	694.407	3135.91	2907.82	-0.10895	29.4259	9.61262	109	121	No	No	2035.12	2454.27	2908.64	2510.95	3010.68	3055.67	3140.92	2400.21	4680.77	2247.07	2519.61	2297.73	3658.63	2998.38	2984.17	4034.96	2098.63	3386.48	2838.59	2655.23	2113.42	2981.21	3701.33	2985.54	2946.42	1785.34	3323.2	2371.36	3554.34	2148.02	4149.34	2894.52	3015.79
	1-Amino-1-deoxy-scyllo-inositol	C6H13NO5	179.079	M+H	-1.37082	16.282	3217.86	19895.4	19641.4	-0.0185358	5.509	8.57207	255	141	No	No	21454.5	15575.4	20139.7	19065.7	20386.9	22866.2	18946	21091.4	19040.3	22935.7	18039.7	18079.4	14747.4	36473.7	16848.7	18484.6	19115.5	21854.4	22448.5	17591.7	18715.6	20254.7	18523.3	18408.3	18994.5	19818.1	18639.1	20942.5	25600.6	22680	19974.3	21556.1	23301.2
	1-Lyso-2-arachidonoyl-phosphatidate	C23H37O7P	456.229	M+H	3.67155	13.5237	616.31	4532.46	4580.18	0.0151092	3.05706	6.12766	270	207	No	No	4874.01	3974.83	4020.75	3959.44	3233.73	4938.57	3440.92	3873.53	3890.36	3848.26	4396.15	4477.99	3654.3	4740.99	4235.98	4294.78	3817	5471.68	4519.83	5316.15	3952.71	4814.15	5009.25	4963.21	5083.64	5084.4	4682.86	5201.16	4879.42	4584.76	4393.34	4279.36	4914.92
	LysoPC(18:1)	C26H52NO7P	521.349	M+H	0.708323	48.0346	4613.3	9662.17	9550.5	-0.0167706	32.0398	4.97425	94	234	No	No	8838.33	10874	7014.44	10694.6	12168.9	13091.9	12215	8833.4	8384.34	16793.6	9299.15	16016.1	5062.98	13542.6	5049.19	3869.22	12831	10082.7	14691.1	3726.25	7299.83	8419.5	7022.84	7281.35	6099.19	8121.85	6704.2	6650.84	10866	4887.49	8714.19	10108.3	6156.3
	LysoPC(16:0)	C24H50NO7P	495.333	M+H	1.63952	46.8214	5400.03	11863.3	11228.6	-0.0793273	7.4098	10.8	241	103	No	No	11170.8	9881.15	8785.42	8585.98	14730.5	20608.9	15367.9	9445.65	12383.7	17171	11790.4	18604.1	11718	15390.2	6329.87	5886.58	15055.4	9241.6	14921.3	4544.28	7475.54	9584.07	7733.11	9787.98	8595.52	14904	8158.04	8292.67	13018	7064.4	13758.1	9036.62	5423.37
	119.08434 @ 5.48	/	119.084	/	/	14.9933	459.025	3096.8	3029	-0.0319374	19.5451	8.21315	168	148	No	No	1990.75	2715.51	3949.74	3156.3	3312.08	3421.17	3883.19	3275.56	3895.14	2485.33	2482.21	2956.48	3110.1	3366.71	3055.08	3414.63	2799.13	3311.02	3930.85	3361.11	2256.23	3230.67	3186.38	4260.02	3077.48	2981.34	2893.62	2894.39	3303.34	2909.1	3014.03	2498.59	2896.99
	1193.81138 @ 0.85	/	1193.81	/	/	53.4621	81926.1	146084	159849	0.129911	9.3475	5.61446	232	217	No	No	104308	32728.9	118039	122509	226265	94521.9	26479.2	183188	200088	129132	173408	160140	131127	190752	33092	192569	233699	216698	176769	135968	174349	74244.5	76320	89620.7	61396.8	43437.8	161193	96060.6	242035	94993.1	184310	173101	90930.5
	11beta-Hydroxy-3,20-dioxopregn-4-en-21-oic acid	C22H32O5	393.253	M+NH4	4.04929	14.9531	453.468	2941.69	3116.53	0.0832949	1.54549	7.8178	294	160	No	No	2717.5	2902.01	2993.28	3216.94	2843.23	3339.93	3484.29	3246.83	3326.53	2773.22	2689.82	2643.39	3135.87	2688.25	2903.55	3090.33	2498.11	2645.83	2419.44	2829.42	2667.83	3266.8	2873.39	3556.37	2815.04	3454.19	3369.96	3387.38	2733.07	4149.33	3167.77	2674.14	3292.97
	13'-Hydroxy-alpha-tocotrienol	C29H44O3	220.163	2M+H	-7.98494	14.3453	489.325	3408.98	3412.94	0.0016763	0.265805	6.75666	299	195	No	No	3306.08	3645.32	4283.74	3432	3539.11	3220.47	3741.83	3364.57	3083.78	3927.41	4604.56	3513.58	3853.93	3871.79	4471.9	4479.18	3810.23	3291.66	3079.49	2871.77	3114.19	2790.5	2872.02	3394.02	2905.89	3314.79	2887.61	3264.67	2504.36	3278.76	2517.24	3645.41	3496
	Trimetaphosphoric acid	H3O9P3	141.931	M+2Na	1.24	20.1556	502.696	2541.16	2450.61	-0.0523457	33.9944	12.2976	84	90	No	No	3018.24	2983	2909.27	2490.1	2761.38	2241.21	2712.85	2911.91	3672.67	2396.82	3101.15	2558.86	3882.69	2408.61	3507.31	4327.91	2153.1	2178.51	1897.27	2182.38	2070.7	2005.4	2130.91	1818.19	1857.3	2206.18	1920.79	1780.06	2268.81	2133.76	2667.86	2568.98	2014.95
	Isoputreanine	C7H16N2O2	192.147	M+CH3OH+H	2.4	55.0746	698.143	1261.45	1273.34	0.013535	7.96717	7.26959	237	175	No	No	765.764	603.852	1753.33	1970.18	880.189	1309.25	3282.47	1270.71	986.001	1042.88	1135.73	714.197	2646.96	1544.99	1441.54	1295.19	501.541	1106.22	2788.24	1004.66	1010.79	993.816	2838.63	2194.62	838.899	774.754	1118.3	1872.63	1145.84	1985.19	507.924	536.017	597.796
	PG(16:1)	C22H43O9P	499.289	M+NH4	-3.5794	9.45699	299.403	3204.97	3129.91	-0.034187	48.2898	18.1328	42	56	No	No	2827.12	2656.31	3940.15	3040.22	3224.84	3193.5	3891.56	2969.04	3411.77	3004.74	3232.79	3039.5	3125.04	2889.95	3241.96	3423.87	2954.32	2654.47	3483.16	2984.49	2793.83	3382.59	3417	3180.65	3247.48	2613.68	3238.12	2839.8	3246.92	3327.78	3189.34	2881.16	3466.96
	2,3-Diacetoxypropyl stearate	C25H46O6	442.328	M+H	-3.86086	36.3678	1434	3848.69	4030.14	0.0664634	16.4675	27.0973	180	28	No	No	3001.02	1542.75	4398.05	3414.53	6492.44	2775.25	1495.81	5193.13	4949.58	3272.03	4814.04	3923.85	3284.86	3980.59	2282.04	4423.71	4314.78	5561.03	4735.94	3573.63	4612.47	2740.68	3180.21	2820.3	2350.3	2046.14	4086.97	2461.46	4514.98	3277.02	4926.98	3937.78	2718.44
	2,6,8,12-Tetramethyl-2,4-tridecadien-1-ol	C17H32O	252.245	M+H	0.357269	14.4859	250.305	1696.07	1757.32	0.0511877	6.71898	4.58185	245	247	No	No	1361.21	2089.38	1642.05	2022.46	2008.68	1744.23	1761.95	1375.3	1729.46	1828.32	1562.05	1814.6	1679.07	1188.01	1705.58	1975.01	2035.67	1429.94	1655.22	1661.25	1743.57	1446.49	1758.17	1167.88	1996.9	2133.26	1775.17	1748.34	1382.6	1943.69	1363.17	2018.69	1966.77
	2-Hexenoylcarnitine	C13H23NO4	257.164	M+H	4.68416	10.0022	1022.59	10241	10207.6	-0.00471758	3.20422	10.8428	268	102	No	No	9105.67	11127.6	9265.98	8780.76	9440.93	10303.9	10881.6	8859.01	9857.41	12943.6	12686.9	9839.68	11959.3	10848.9	11010.7	10561.5	10975.9	11450.8	10195.6	9971.01	10750.2	10182.7	10671.5	9152.85	10351.2	10981.7	9352.81	10005.2	10588.3	10776.3	11195.1	9956.3	10269.8
	(2R)-2-Hydroxy-2-methylbutanenitrile	C5H9NO	99.0686	M+H	1.90984	142.818	53559	32668.2	41963.3	0.361242	26.1696	5.61142	128	218	No	No	22144.1	15098.1	23702.5	16246.3	13756.9	20150.7	10061.8	9714.4	33261.9	11729.7	40724.1	41395.1	20966	18587.3	18201.6	52739.5	45636.2	17863.6	139909	14062.3	12772.6	17957.5	9239.82	19776.3	43598.8	38794.5	30479.3	13213.1	14105.6	42009.2	19245.1	32450.9	38852.6
	2-Hydroxydecanedioic acid	C10H18O5	218.117	M+H	8.48873	12.7213	833.17	6533.79	6563.82	0.00661568	14.506	11.5578	192	97	No	No	7373.48	8355.33	7046.84	5968.75	5240.2	5821.74	5963.29	6130.64	5652.59	6239.37	7621.12	6666.1	6200.77	6234.16	5202.2	6861.83	7078.97	6409.49	5135.81	6662.51	6958.79	7040.76	7296.44	6704.99	6028.07	6386.2	6749.96	6179.01	6634.72	7243.92	6680.08	7880.87	7490.86
	2-Methylguanosine	C11H15N5O5	297.108	M+H	0.877478	24.2681	1066.53	4389.67	4399.54	0.00324178	7.5167	3.87306	240	262	No	No	5246.66	4154.02	4520.76	3271.28	2969.96	5183.29	3427.86	6072.26	5500.21	4563.18	4050.9	3621.25	3564.13	4371.85	3057.29	6047.45	4225.69	4845.59	5295.85	4095.81	4653.05	4870.7	4458.78	4199.77	5176.21	3679.1	3733.11	3150.99	5317.41	6449.51	5733.82	6192.65	4309.94
	173.07961 @ 6.51	/	173.08	/	/	57.4706	4103.48	7245.38	7043	-0.0408703	24.5002	49.3893	130	10	No	No	6721.99	4753.94	6134.78	5639.65	9010.58	6349.08	7799.44	7444.94	4605.26	6481.44	5923.88	18544.6	6419.96	5499.84	7884.05	5976.3	4923.67	7640.37	6872.11	6260.29	5930.75	6543.53	4144.47	5214.25	6839.58	7582.01	5732.67	6032.19	3976.81	5387.85	7617.65	8094.91	4952.68
	232.90727 @ 1.28	/	232.907	/	/	10.6551	698.613	6607.47	6509.65	-0.0215192	34.0788	14.3085	83	77	No	No	7290.94	7416.56	6935.27	7015.44	5967.32	6134.33	6531.47	6606.53	6576.9	6412.75	6249.42	5901.95	5996.65	5442.71	6527.37	6193.2	6779.04	6279.83	5528.55	7245.9	6614.06	6390.65	6152.42	6366.49	6986.38	6684.15	5554.47	6286.13	6054.62	6309.09	6458.31	6373.17	7668.58
	25-Hydroxycholesterol	C27H46O2	201.173	2M+H	-9.79732	31.0136	37708.7	119603	123419	0.0453076	4.63157	3.07466	259	282	No	No	203148	133075	128611	117599	92519	97681.8	125772	86097	180850	169314	93263.4	114725	208259	100674	238544	84099.4	144358	131471	186515	82164	100060	80945.5	88833.4	96715.3	91411.5	128385	101020	83809.1	115196	94001	78083.3	156085	81647.1
	Ascorbic acid-2-sulfate	C6H8O9S	293.944	M+K	-2.13	21.7971	2753.8	13577.5	11762.6	-0.207014	55.6799	59.3003	28	6	Yes	No	16412.4	13143.6	11637.8	12724.4	17028	10950.3	15245.7	11640.1	14567.6	10942.1	15257.2	14155.8	13254.9	10760.8	14200.3	13875.1	15533.9	10789.8	12151.3	12150	11298.3	13622.2	11896.3	15038.9	13906.2	10892	12734.8	12579.9	14378.7	10503.5	13299.8	12765.4	11260.5
	3-(2-Propenyloxy)estra-1,3,5(10)-triene-16,17-dione 16-oxime	C21H25NO3	339.185	M+H	3.81831	43.2733	1795.41	4294.25	4014.95	-0.0970256	18.6309	14.6732	171	73	No	No	3525.97	2518.32	4179.72	6401.7	8482.45	2644.9	3012.11	3488.7	3621.79	4725.04	4372.75	4519.97	2859.23	4450.13	3087.85	4297.82	4274.07	4972.31	6051.43	2304.19	3419.73	1994.93	3896.61	2911.04	1652.16	1888.74	3284.06	2409	6294.95	3267.72	3152.03	4135.34	3897.41
	439.10383 @ 6.9	/	439.104	/	/	7.31459	42839.8	577481	593240	0.0388431	44.6004	14.5853	48	74	No	No	619567	582346	680227	581360	595121	543979	562072	624238	535432	634489	553298	548104	529624	486284	627111	582275	660302	628279	524018	581921	572428	677211	600282	640796	575556	638075	613186	650714	526545	557728	535624	550229	654622
	432.31975 @ 6.13	/	432.32	/	/	16.5922	1026.95	6450.58	5948.22	-0.116971	84.987	36.9106	4	18	No	Yes	5184.34	6192.92	8756.74	4325.05	4603.59	5249.77	6868.54	5995.03	6491.03	4748.04	5990.74	6129.25	8211.11	4753.14	6721.57	7220.72	6713.66	4861.55	6449.77	7609.53	7632.03	5780.42	5223.83	6735.73	6953.25	4635.22	6341.58	6780.24	7404.79	5233.06	5196.84	4291.76	5801.67
	3-Butylidene-7-hydroxyphthalide	C12H12O3	204.079	M+H	0.0304302	11.1962	542.112	4832.27	4850.81	0.00552366	2.67716	8.57953	278	140	No	No	4624.34	5433.61	4533.69	4653.78	4538.25	5114.71	5299.89	4136.32	4662.31	4037.97	5165.01	5049.34	5606.01	4132.81	4647.33	4738.09	4637.99	4811.56	3868.37	4671.81	4936.59	4830.76	4832.54	4112.08	4480.28	6189.83	4811.98	5877.35	4920.49	4770.1	4397.28	5634.35	5537.98
	Prolyl-Histidine	C14H23NO2S	269.147	M+H	5.98749	18.0063	2276.57	12343.5	12919.9	0.0658352	21.7857	5.33858	152	223	No	No	10488.5	14809.3	13525	11426	12817.4	9740.63	15452.4	10838	10973.5	12320.2	12007.5	11631.7	11436.3	15293	11789.3	11824.9	15636.1	12991.6	12133.4	14965.6	14449.9	10747.5	10908.7	11128.4	11953.3	13361.5	9392.03	11207.1	12661.5	15481.2	12044.4	12313.8	12890.8
	3-Dehydrocarnitine	C7H13NO3	159.09	M+H	0.649419	14.3676	1429.28	10094.3	9812.88	-0.0407893	42.2874	5.75881	57	214	No	No	8946.29	11113.8	10037.8	9333.15	11529.4	9807.29	8873.9	13440.1	10347.1	12035.2	11305.5	11108.7	9223.99	10381.1	9922.41	11403.1	10456.3	12133.2	12047.1	12453.6	9922.21	12168.1	11661.5	9006.5	10531.8	9249.98	8679.85	12162.8	9127.41	11022.4	9701.04	8515.77	10462.5
	3-Ethyl-7,11-dimethyltrideca-1,3Z,6E,10-tetraene	C17H30	256.216	M+Na	-5.04226	65.7634	2357.92	3912.65	3283.44	-0.25294	32.6752	3.67748	91	271	No	No	4293.19	1630.66	4436.11	2064.81	3848.89	4205.29	1856.3	4750.76	1976.29	4503.32	1747.55	3381.3	1835.92	4267.89	3103.28	2252.33	3548.43	3953.97	4697.03	3769.47	4322.97	2727.51	3495.76	13526	1313.8	3524.33	4495.59	2934.02	3294.42	3485.86	1838.29	3229.24	4550.22
	3-Hydroxy-9-hexadecenoylcarnitine	C23H43NO5	413.314	M+H	-1.22927	42.3879	6139.01	14840.9	14152.5	-0.0685189	38.8695	9.55321	68	123	No	No	9884.8	18007.9	12798.2	18225.4	14470.5	10431.8	16555.6	11229.6	18183.2	12347.6	13169.9	18133.6	10658.1	12334	11020.7	7270.54	18342	18372.9	10703.8	11431.7	12658.4	7028.98	11443.1	9094.29	8514.66	7118.3	10090.3	12455.8	18107.5	18205.2	16155.3	14411.7	15012.6
	SP (2:0) sphingadienine	C18H35NO2	297.267	M+H	-0.938007	125.59	22733.4	19626.4	16693.4	-0.233518	49.4351	5.15967	37	227	No	No	42871.2	2523.66	2744.55	1813.32	3030.09	5044.85	4266.06	941.928	21205.7	15187.8	1318.39	19931.7	45283.6	1976.67	52016.7	2612.85	33067.8	1991.4	41710.3	1624.87	3149.89	2096.56	1780.5	1441.62	2594.83	17749.3	1714.08	2079.02	29357.1	1786.65	3381.91	43675.5	1532.24
	O-Adipoylcarnitine	C13H23NO6	289.153	M+H	0.154551	25.7105	1465.66	5956.97	5464.03	-0.124612	70.1851	49.7364	13	9	No	Yes	6180.35	3424.37	7084.7	4572.37	5067.3	8888.04	4462.03	6515.12	6663.38	4991.77	4765.61	4713.63	8743.24	5671.82	3986.12	5012.95	5918.27	5910.86	5504.15	5444.85	5553.81	5147.54	5782.45	7954.83	7656.12	5266.62	5683.48	5137.21	7253.58	5188.91	5858.43	7411.7	4965.38
	3-Methylguanine	C6H7N5O	165.065	M+H	-0.931773	18.6199	4455.53	23857.1	23995.1	0.00832139	10.5705	17.5148	215	59	No	No	29537.4	20798	22305.3	22154.9	28645.5	26300	25662.8	29041.4	24122.3	33334.2	29992.4	27938.9	24854.1	19714.3	20396.7	23121.2	22580.3	26361.1	28239.1	23761.5	22253.8	22100.8	21264	22802.6	20128.9	23761.3	20356.7	22412.1	25002.8	30936.6	25007.2	26626.1	20187.2
	3-O-Sulfogalactosylceramide (d34:1)	C40H77NO11S	779.525	M+H	4.21223	12.1452	216.268	1781.03	1780.36	-0.000541781	21.4301	6.73403	155	196	No	No	1353.98	1570.71	2071.85	1613.33	1828.97	1745.88	2320.4	1815.93	1969.97	1805.09	1670.36	1773	1714.82	1293.29	1657.86	1685.11	1842.02	2119.43	1753.49	1764.56	1790.78	1785.99	1877.01	1714.72	1940.71	1698.3	1599.84	1793.96	1921.07	2020.39	1942.85	1439.51	1823.38
	308.9504 @ 8.62	/	308.95	/	/	16.1283	389.317	2426.41	2402.29	-0.0144157	6.51279	4.26941	248	255	No	No	2323.82	2951.55	2495	2642.8	2343.03	2009.95	2328.72	2055.49	2037.18	2480.13	1744.77	1756.9	2094.43	1372.09	2570.29	1983.55	3543.18	3161.71	2653.18	3027.73	2706.4	2864.94	2487.97	2674.13	2397	2994.42	2711.3	2378.54	2267.77	2300.13	2840.21	2446.1	2516.85
	352.92844 @ 7.83	/	352.928	/	/	20.0329	5311.63	26638.2	26400.4	-0.0129362	10.1116	5.76028	222	213	No	No	21599.1	24659.1	20458.7	22995.3	31866.2	29384	32033.2	28551.5	24628.8	31096.7	32112.2	28491.8	30742.7	26106.6	23366.2	18408.1	25148.1	27720.2	19630.4	30780.7	30494.9	21412.1	19741.8	29373.9	20736.2	39147.6	18939.1	28968.8	31451.3	21800.7	29705.1	30707.2	36363.4
	352.92854 @ 6.86	/	352.929	/	/	9.72792	3069.46	31819.2	31307.5	-0.0233925	31.5369	9.37905	97	127	No	No	33033.4	36318	30847.6	32681.6	30048.3	28866.4	31861.3	28325.2	31189.4	25741.5	30289	40067	28505.8	29443	31759.3	28431.5	31744.1	30475.6	26823.1	32717.9	34184.8	32330.8	29999.1	28781.9	30718.3	32562.8	28911	30448.6	30595.4	36227.2	32291.9	31967.3	33648.1
	352.92858 @ 6.41	/	352.929	/	/	9.93873	3982.99	39642.4	40475.2	0.0299962	19.7625	2.26768	166	294	No	No	38889.7	46900.1	40439.4	42263.8	34413.8	36551.8	40175	35604.6	39556.1	35674.1	40629.8	40486.8	37298	30434.8	41659.2	38174.5	41896.7	39074.3	35408.2	45562.4	44610	38956.3	37764.4	36666.7	39116.8	46864.4	36187.9	39333.1	38715	39474.6	39763.6	39829.8	44167.8
	354.92649 @ 0.11	/	354.926	/	/	8.6609	2354.77	27443.9	26952.8	-0.0260502	56.0139	16.5778	27	64	No	No	28124.4	29631	26662.9	25225.8	25428.8	24178.9	27253.4	25352.9	27300.8	23532.9	25566.5	26194.9	26135.4	22346.5	27361.2	27859.4	29077.1	27920.3	27128	29853.3	29228.6	28813.8	28436.7	26163.8	30742.6	26659.7	26129.9	28728.6	28182.6	26607.9	29032	27958	27849.6
	3Z,6Z,9Z,12Z,15Z-Tricosapentaene	C23H38	355.321	M+ACN+H	-8.40603	71.6772	5207.05	7488	7058.33	-0.0852533	32.5154	4.5581	92	249	No	No	14298.5	4294.6	3688.8	3575.82	4278.89	1943.44	5772.29	3208.49	6917.49	6156.01	3302.69	8040.52	12704.2	3519.36	14736.4	3688.67	10830.9	5147.39	12793.1	3016.57	4710.1	2875.5	2536.42	2161.42	1921.84	8954.78	3856.77	2854.05	10235.7	2071.79	4611.08	13373.4	2241.25
	4-Hydroxycrotonic acid	C4H6O3	102.032	M+H	1.43688	25.2856	1481.12	6032.66	5695.96	-0.0828553	14.7097	5.08994	187	229	No	No	5431.36	4883.4	7052.29	2771.53	6292.24	4557.94	8684.75	5632.81	6086.13	5990.83	5009.51	4178.44	8011.96	5102.25	5725.56	6570.55	3182.1	7225.3	8477.45	7112.14	4436.06	6911	5553.01	9703.59	6885.65	4259.96	5621.69	6101.76	5454.73	5110.31	4607.3	6205.82	4260.2
	4-Hydroxystachydrine	C7H13NO3	159.089	M+H	-3.65977	62.0065	3167.24	5446.21	4795.63	-0.183531	23.5073	8.75029	136	137	No	No	4919.13	3380.52	3799.25	3506.94	5020.41	7036.44	7007.82	10236.3	7655	3944.16	5207.55	15749.8	2901.89	1375.99	4586.4	3718.32	2492.51	11368.9	8242.79	2690.45	5680.62	4755.05	2160.36	9841.73	3936.56	3560.96	3564.49	2691.22	3730.88	6917.15	2701.6	3360	1447.44
	Alpha-CEHC	C16H22O4	278.152	M+H	1.94242	30.7969	2491.13	8132.52	8048.64	-0.0149579	10.3565	3.06121	216	283	No	No	5393.79	5149.88	10483.1	6205.75	8903.37	6392.68	5428.86	12971.1	5952.51	6216.18	9917.91	6187.69	6651.72	7111.04	6872.2	10591.3	9041.34	8475.97	12219	8315.81	11517.8	8576.9	8840.03	7100.9	7589.45	9064.17	5382.53	5795.16	5228.35	11267.9	12539.3	8661.38	4864.94
	3-Oxotetradecanoic acid	C14H26O3	484.375	2M+H	0.1	38.8697	1655.75	4466.97	4068.45	-0.134815	10.9864	5.0629	212	231	No	No	3251.5	1812.94	4356.4	4114.8	8056.22	3463.01	1643.18	4288.11	7114.69	3348.48	6021.61	3788.48	4477.5	4117.34	2002.83	4961.46	5442.82	5128.62	5055.91	4315.53	6199	2495.9	3143.32	3212.21	2449.84	1553.82	6404.01	2556.38	4708.24	3604.27	5047.78	4161.5	2623.8
	4a-Methyl-5a-cholesta-8,24-dien-3-one	C28H44O	396.342	M+H	6.35687	46.398	4545.72	9548.44	10026.9	0.0705353	7.01946	3.82887	243	265	No	No	7270.83	1650.38	12718.2	8754.91	21650.2	7621.9	1804.18	13873.3	11456.8	8710.68	11589.6	8371.14	7473.84	8918	2823.38	10847.4	12855.9	11925.6	9607.7	9365.04	11155	6435.8	6692.31	5990.52	4586.22	3685.55	10175.6	6073.61	12469	7864.41	10389.9	9045.76	7049.58
	4alpha-methyl-5alpha-ergosta-8,14,24(28)-trien-3beta-ol	C29H44O	408.343	M+H	8.96308	47.0697	5593.22	11473.1	12261.1	0.0958321	7.77573	0	238	302	No	No	10748.6	2436.69	13438.6	11135.1	24208.5	7336.21	2303.15	17239.4	13711.7	11067.9	13594.9	10457	9060.74	9665.83	2990.45	14149.5	15388.5	13767.7	13552.4	10643.7	12398.6	7640.55	8595.73	7065.7	5340.57	4105.91	10755.8	7140.98	15148.7	10502.2	11632	11689.7	9927.33
	Cytidine	C9H13N3O5	243.086	M+H	1.91766	33.6009	14665	43875.9	43431.4	-0.0146891	9.58777	6.81788	228	193	No	No	66624.4	25650.9	59187.8	34769.2	56481.3	75438.7	30006.3	14626.9	57719	18859.1	41971.1	43893.4	47008.6	40652.6	51761.1	38193.4	62699.8	37074.1	35734.3	69892.8	32787.5	59598.1	45322.6	48713.6	61107	61381.5	51810.5	71473.7	40548.4	48505.6	25862	53350.4	48933.8
	5'-Methylthioadenosine	C11H15N5O3S	297.09	M+H	0.0615801	25.8591	4903.93	18669.3	19236.1	0.0431493	36.7492	22.2194	77	43	No	No	23959	22548.9	19928.8	23832.4	24024.8	19623.5	19922.2	30272	14574.9	20617.1	13815.6	30238.6	22576.5	25614.5	15365.1	14930.1	16443.9	21388.2	17086.7	13503.6	16023	16834.3	14993.5	11055.6	16259.2	19566.7	18529.9	12085	29426.6	24366.9	14595	22806.2	21893.4
	5,6-Dihydrouridine	C9H14N2O6	246.086	M+H	2.91829	38.5976	12826.7	33298.5	33170.2	-0.00557092	13.8735	8.02968	197	153	No	No	34308.8	37615.7	31155.9	61882.5	21354.8	45500.2	18998.6	35969.4	66721.6	48584.4	25575.7	31149	30151.5	32111.2	23971.2	20903.8	27871.2	17176.2	30291.8	29233.5	31939.4	28697	30948.2	28010.4	41058.2	60495.6	27976.8	27383.6	25372.7	24656.5	22550.9	30033.9	32140.1
	5-Methylcytidine	C10H15N3O5	257.102	M+H	2.92955	23.3123	1262.9	5340.77	5487.96	0.039223	16.5518	9.78264	179	117	No	No	5320	4626.53	6414.33	6821.94	5701.1	6771.66	4822.85	9925.89	5572.31	5085.36	5696.4	5206.97	3750.22	5446.82	5641.02	5059.01	4676.8	5663.36	8546.61	4613.57	3739.63	5466.94	4260.57	6036.72	7139.46	4796.37	5565.05	5711.62	5323.76	7614.22	4702.33	4686.79	4445.42
	5-oxo-6E,8Z,11Z,14Z-eicosatetraenoic acid-d7	C20H23D7O3	342.288	M+NH4	-3.10759	42.9387	4433.6	10462.4	10199	-0.0367833	14.8325	9.57947	186	122	No	No	7102.71	8840.74	10504.2	8416.27	12799.9	15972.2	7505.44	10167.9	8020.83	14268.7	11613.1	24424	9162.9	28235.5	9526.22	10766.7	7242.51	10609.1	7047.78	9642.05	7547.77	6920.81	6397.01	7779.62	8986.61	8207.14	5595.86	10115.5	8756.34	6307.41	11398.5	11197.5	5554.19
	521.94213 @ 12.43	/	521.942	/	/	6.29686	990.741	15826.8	15648.2	-0.0163709	56.4104	36.1249	24	20	No	No	16531.3	16459.7	15143.3	15069.6	14913.8	15263.2	16694.1	13113.4	15650.7	15142	15110.7	15967.4	16419.3	14230.8	16704.7	16155.5	15993.9	15577.8	15065.4	17885.4	17198.6	16539.4	16705.1	14830.8	15760.5	14657.2	16019.7	15773.4	15235.8	15734.2	16118.4	15669.7	16768.7
	536.52639 @ 0.88	/	536.526	/	/	60.4922	3223.45	5346.85	5311.96	-0.00944665	13.4326	4.55581	198	250	No	No	3819.83	11886.2	3270.87	4356.07	7129.75	5110.65	3762.09	2848.53	2708.11	14491	11135.4	1939.84	4273	7734.66	3706.6	8934.12	3950.8	7529.52	2210.32	3130.67	11764.5	3223.1	2488.37	2810.92	5665.63	3899.62	6398	13344.5	3248.32	4040	7155.02	2860.86	9505.27
	547.07015 @ 1.83	/	547.07	/	/	27.0825	933.767	3289.79	3593.78	0.127506	51.2306	9.0668	34	133	No	No	3755.98	3873.94	3731.88	4585.01	4214.76	3652.31	3672.64	6709.59	2569.97	4135.12	2379.62	3088.32	2268.06	2908.25	2458.81	2752.54	3217.37	4096.04	3685.35	2262.15	2929.19	3203.32	3519.58	2168.88	3685.43	5174.11	3632.27	2301.66	4947.2	4157.08	2845.73	4225.62	4984.48
	561.8819 @ 0.1	/	561.882	/	/	7.66222	1590.42	20530.3	20965.7	0.030274	26.9683	11.7894	120	95	No	No	19486.3	22857.9	20964.6	22229.2	18365.9	19821.3	22165.9	19198.9	21343.3	19208.3	21940.9	19970.9	21935.4	19207.2	20863.3	20264.9	18784.3	22053.2	19749	21010.4	20947.3	19879	21785.7	17921.2	20364.5	22439.2	20450.8	18925.6	20254.7	20414.9	22083.7	21055.5	21814
	561.88191 @ 12.91	/	561.882	/	/	6.65049	1796.2	26889.5	27118.3	0.0122273	3.2204	1.08885	267	299	No	No	27700.8	29882.8	27134.9	26242.5	25407.1	25833.3	27710.3	25445.6	26771.3	25406.5	27084.4	26695.8	27845.7	24984.2	28447.1	26377	27066.2	27758.9	23655.3	29080.5	28067.3	27983.4	27309.2	24716.6	26584.4	28023.8	25040.8	26965.8	26976.4	27164.9	27872.1	26999.7	27994.7
	5S-HETE di-endoperoxide	C20H34O8	402.225	M+H	0.277421	174.703	13052.6	9354.26	5733.26	-0.706269	9.09195	10.7181	234	104	No	No	3398.76	3623.88	8526.57	4076.43	3225.64	5185.92	4220.15	2551.14	4359.8	3433.45	16695.8	3305.73	2626.48	9197.08	3737.5	4150.56	16809	4235.47	3866.62	13767.4	16894.9	2619.49	3116.47	3290.69	2926.81	2720.45	20935.6	3219.4	3931.68	4843.4	14677.7	6204.67	2242.29
	Glycyl-L-leucine	C8H16N2O3	188.115	M+H	-3.99774	15.2567	3585.91	24230	22833.6	-0.085637	42.594	2.73862	56	289	No	No	22699.5	21241.8	26714.8	29959	25951.6	21713.6	22792.8	30647.4	25283.3	23968.7	23724.4	23305.2	19835.4	24291.8	27129.2	27448.9	20899	29083.6	28871.1	20797.5	21344.6	22166	23697.5	24613.9	20474.9	17238.6	25806	29810.2	23919.9	22620.4	24745.1	19866.4	16498.8
	6-Methylthiopurine 5'-monophosphate ribonucleotide	C11H15N4O7PS	378.039	M+H	-1.9586	42.1786	3578.64	8968.99	8037.27	-0.15824	32.7155	22.9772	89	40	No	No	9951.33	7429.95	4614.03	10269.8	7829.44	10002.9	9922.4	9577.33	12976.3	8846.72	3884.95	7615.57	18069.4	8266.44	7548.88	7767.44	2660.62	13064.3	10309.4	9455.23	4551.29	9534.47	6008.54	5838.48	8195.01	9905.59	3170.46	3734.02	5513.24	8947.86	10594.1	13163.8	8406.92
	61.97464 @ 9.5	/	61.9746	/	/	7.67987	5690.67	75132.4	73144	-0.0386952	59.858	14.9523	18	72	No	No	82488.3	61576.2	80778.3	68605.4	78973.4	87370.4	78495.7	82233.5	80045.9	74369.9	74141	72824.6	73412.9	74165.2	77380.4	75371.5	75582.2	78465.6	67979.7	77355.2	75899.3	80673.2	70505.9	74297.2	77372.7	75874.1	70860.5	78362.3	75297.9	76194.5	71884.6	78120.7	70322.8
	8-Hydroxyguanine	C5H5N5O2	63.0084	M+2H+Na	5.42	20.4532	345.745	1690.76	1690.1	-0.00055999	11.9568	11.4235	204	99	No	No	1785.76	1899.74	1483.08	1537.03	1526.22	1518.25	1699.05	1506.89	1560.5	1565.24	2137.47	1666.05	1795.13	1655.55	1323.63	959.76	1644.89	1419.97	980.463	1816.49	2116.23	2276.02	2352.76	1615.48	1686.83	2548.79	1222.12	1649.92	2110.27	1928.54	1761.33	1814.37	1491.99
	2,8-Dihydroxyadenine	C5H5N5O2	63.0085	M+2H+Na	5.21	40.044	4421.94	11126.6	10965.2	-0.0210739	11.1881	10.5867	209	106	No	No	10534.9	15619.8	15502	16134.3	13897.9	13143.5	15069.9	9856.66	16150.4	8343.04	12977.3	9691.79	13929.2	8260.34	10092.7	12621.4	10971.2	14978.2	8632.66	14251.8	9059.76	15373.7	12988.9	18491	15223.6	6206.56	2743.94	13920.3	12536.7	13921.1	8968.01	15559.3	4864.46
	674.94115 @ 3.32	/	674.941	/	/	12.9942	800.893	6203.82	6126.22	-0.0181603	39.7627	23.0921	62	39	No	No	7421.8	6758.9	5231.7	5030.31	6226.45	6869.92	5141.85	5495.73	6662.72	7210.9	6842.35	7850.87	5374.85	4027.3	4637.58	6395.99	5202.38	5404.13	5309.69	6759.73	7322.2	6018.67	6509.78	5136.38	5395.37	7138.46	6187.22	5478.39	6168.87	6079.51	6372.37	7241.27	7099.81
	676.94523 @ 5.59	/	676.945	/	/	27.3519	563.435	2068.55	2052.01	-0.0115791	9.64881	10.4317	227	108	No	No	1347.3	1453.39	2387.95	1654.03	2057.32	1841.78	1860.15	2041.38	2801.29	1471.52	1559.91	1440.05	2677.74	1797.68	1991.63	2978.05	1367.81	2207.2	1710.34	2101.51	1220.36	1558.21	1712.79	2474.94	1934.38	1512.05	2455.29	1590.63	2038.46	1817.15	2991.88	1714.92	2756.36
	677.98858 @ 6.66	/	677.989	/	/	8.216	2636.34	31662.3	32480.8	0.036819	30.8991	50.1939	101	8	No	No	33800.8	32671.7	33221	35909	31630	29181	31706.8	33278.6	30834.8	33871.5	29990.2	32234.2	28931.9	28634.8	30562.4	28950.9	33511.4	31233.4	28025	33652.3	35050.6	31137.7	28328.5	28774.5	31473.1	36280.1	28982.8	29426.7	31747.4	35033.6	32158.2	31817.3	37106.9
	cyclic GMP-AMP	C20H24N10O13P2	712.059	M+K	-5.24	12.8777	441.008	3400.26	3447.03	0.0197063	0.21701	0.402976	300	300	No	No	3939.71	3519.88	3816.05	2970.25	2896.14	3668.73	3277.11	2880.49	3459.98	2909.92	3239.71	3241.13	3827.68	2912.25	4471.24	4182.96	3355.66	2775.11	3243.98	3440.27	4006.33	4228.59	3420.17	2930.94	3909.94	3928.47	3241.3	2857.01	3634.45	3262.41	3430.98	3595.39	3646.24
	722.92954 @ 12.79	/	722.93	/	/	9.1339	2334.27	25343	25753	0.0231524	27.4416	13.0025	117	85	No	No	24725.4	29966.7	24466.4	26126.3	21535.3	21781.3	26786	21578.1	24184.8	24259.3	26504	23323.5	25500	22809.6	27004.2	24970	26714.4	26669.4	23027.2	28445.6	27796.2	24722.9	26184	23945.3	25782.2	28719.2	25888.5	23385.9	24770.3	24985.1	26311.7	24897.8	25970.6
	CL(18:2/22:6/20:4/20:4)	C90H144O17P2	788	M+H+NH4	9.25	9.90856	353.839	3644.06	3503.64	-0.0566898	56.1822	18.1549	25	55	No	No	3529.98	3835.4	3669.96	3178.53	3378.54	3192.47	3392.69	3550.46	3181.53	3571.94	2919.45	3744.57	3015.01	3351.52	3029.18	3630.1	3149.14	3280.87	3885.65	4191	3856.72	3603.63	3877.72	3439.15	4412.7	3337.81	3741.76	3790.17	4361.23	3551.79	3696.33	2813.27	3664.24
	8-Hydroxy-4(6)-lactarene-5,14-diol	C15H26O3	254.19	M+H	7.38801	13.3591	279.553	2073.1	2110.63	0.0258837	3.73428	3.00537	264	284	No	No	2553.65	2469.67	2099.96	2109.88	1746.7	1909.9	2012.16	2276.36	2309.45	1817.38	2486.87	2313.06	1947.66	1631.01	2263.99	1650.85	1968.71	1511.33	2084.01	2294.4	1918.95	2181.78	1962.63	2024.94	1881.77	2522.57	2227.33	2005.32	1737.69	2615.89	2248.32	1820.28	2056.25
	9,10-Dihydrokadsurenone	C21H26O5	358.178	M+H	-1.07843	21.271	197.8	908.167	949.973	0.0649283	29.5026	7.51259	108	169	No	No	633.524	806.561	1301.52	734.368	1026.8	960.478	782.8	993.654	1002.69	1189.88	895.906	687.378	956.982	907.439	1202.31	989.752	635.698	921.038	974.646	696.991	923.88	1122.25	851.065	1326.29	980.274	811.317	1018.19	1168.84	958.52	1410.77	870.31	1044.97	674.992
[truncated: 42 more columns]
